# Supplementary material for: A reference haplotype panel for genome-wide imputation of short tandem repeats
Source: Nat Commun. 2018 Oct 23;9:4397. doi: 10.1038/s41467-018-06694-0 (PMC6199332; doi:10.1038/s41467-018-06694-0)
Supplement: Supplementary file 5 — Supplementary Dataset 2 [file 41467_2018_6694_MOESM5_ESM.xlsx]

## Sheet: SuppData2
pos	allele	freq_het	MAF	KL	r2	pval
1:838154	0	0.224165	0.176931	0.00765941	0.327491	1.96215e-84
1:838154	1	0.00887265	0.00626305	0.00765941	0.306455	5.02425e-78
1:838154	-1	0.766962	0.816806	0.00765941	0.321183	1.71832e-82
1:842617	0	0.671712	0.720251	0.00567845	0.324395	2.15665e-83
1:842617	1	0.00365344	0.00365344	0.00567845	3.86997e-05	0.847588
1:842617	-1	0.324113	0.276096	0.00567845	0.332325	7.58333e-86
1:886040	0	0.0863779	0.0887265	4.07603e-05	0.822219	0
1:886040	-3	0.913622	0.911273	4.07603e-05	0.822219	0
1:929697	0	0.243476	0.243737	0.00449816	0.921634	0
1:929697	1	0.752871	0.755741	0.00449816	0.904517	0
1:929697	2	0.00365344	0.000521921	0.00449816	nan	1
1:930889	0	0.405271	0.404489	1.11406e-06	0.915048	0
1:930889	-5	0.594729	0.595511	1.11406e-06	0.915048	0
1:937563	0	0.80715	0.80428	0.000109155	0.843426	0
1:937563	1	0.192328	0.195198	0.000109155	0.843426	0
1:945862	0	0.0602818	0.0495825	0.00108153	0.773942	0
1:945862	-4	0.939718	0.950418	0.00108153	0.773942	0
1:946128	0	0.0516701	0.0438413	0.000850619	0.653701	2.29828e-222
1:946128	1	0.00861169	0.00678497	0.000850619	0.442323	2.28627e-123
1:946128	2	0.00339248	0.00365344	0.000850619	0.507204	4.50208e-149
1:946128	-1	0.936326	0.94572	0.000850619	0.782299	0
1:952495	0	0.652401	0.661795	0.000189332	0.753133	1.17612e-292
1:952495	1	0.337944	0.329332	0.000189332	0.750037	4.55479e-290
1:952495	2	0.00965553	0.00887265	0.000189332	0.730767	1.20507e-274
1:984145	0	0.376566	0.375783	0.000915396	0.837284	0
1:984145	1	0.013309	0.0109603	0.000915396	0.653787	2.03976e-222
1:984145	3	0.00939457	0.00782881	0.000915396	0.384287	8.7345e-103
1:984145	-13	0.578288	0.58142	0.000915396	0.907383	0
1:984145	-11	0.00913361	0.0109603	0.000915396	0.563839	1.935e-174
1:984145	-7	0.00104384	0.00208768	0.000915396	0.498954	1.26945e-145
1:984145	-6	0.0104384	0.00939457	0.000915396	0.603478	3.10807e-194
1:984145	-1	0.00182672	0.00156576	0.000915396	0.749215	2.19063e-289
1:985441	0	0.560804	0.570459	0.00186186	0.869902	0
1:985441	-2	0.00208768	0.000521921	0.00186186	nan	1
1:985441	-1	0.437109	0.429019	0.00186186	0.867505	0
1:987894	0	0.395355	0.398747	0.00100136	0.913447	0
1:987894	2	0.603079	0.601253	0.00100136	0.909461	0
1:987894	4	0.00156576	0	0.00100136	nan	1
1:992119	0	0.954071	0.961378	0.0010981	0.56212	1.921e-173
1:992119	2	0.0138309	0.0104384	0.0010981	0.326555	4.65895e-84
1:992119	4	0.00652401	0.00678497	0.0010981	0.814523	0
1:992119	-4	0.00104384	0	0.0010981	nan	1
1:992119	-2	0.0242693	0.0213987	0.0010981	0.510207	3.45487e-150
1:999024	0	0.399008	0.402401	0.000651969	0.941127	0
1:999024	-4	0.0106994	0.00730689	0.000651969	0.630002	2.12431e-208
1:999024	-2	0.58977	0.590292	0.000651969	0.939289	0
1:1032965	0	0.805063	0.806889	0.000698018	0.907656	0
1:1032965	1	0.121608	0.125783	0.000698018	0.867926	0
1:1032965	2	0.0717641	0.0673278	0.000698018	0.825894	0
1:1032965	5	0.00104384	0	0.000698018	nan	1
1:1048570	0	0.602557	0.614301	0.000705064	0.812729	0
1:1048570	1	0.026096	0.0208768	0.000705064	0.785181	0
1:1048570	-1	0.371347	0.364823	0.000705064	0.831548	0
1:1090168	0	0.688935	0.688935	0.000577758	0.798168	0
1:1090168	1	0.00521921	0.00313152	0.000577758	0.292568	6.70887e-74
1:1090168	-2	0.0420146	0.0386221	0.000577758	0.687653	8.49418e-244
1:1090168	-1	0.263831	0.269311	0.000577758	0.827829	0
1:1112699	0	0.886221	0.888831	2.90088e-05	0.839968	0
1:1112699	1	0.113779	0.111169	2.90088e-05	0.839968	0
1:1116385	0	0.925104	0.924843	1.66693e-06	0.876491	0
1:1116385	24	0.0748956	0.0751566	1.66693e-06	0.876491	0
1:1121463	0	0.83977	0.849165	0.00466391	0.879542	0
1:1121463	1	0.156576	0.150313	0.00466391	0.897752	0
1:1121463	-1	0.00365344	0.000521921	0.00466391	nan	1
1:1122211	0	0.743998	0.746868	0.000250864	0.915947	0
1:1122211	1	0.111169	0.108038	0.000250864	0.916249	0
1:1122211	-12	0.000782881	0	0.000250864	nan	1
1:1122211	-1	0.14405	0.145094	0.000250864	0.939862	0
1:1123283	0	0.724687	0.731733	0.000181542	0.895566	0
1:1123283	-2	0.013309	0.0114823	0.000181542	0.541509	4.57502e-164
1:1123283	-1	0.262004	0.256785	0.000181542	0.862786	0
1:1123786	0	0.838466	0.848121	0.00482759	0.88991	0
1:1123786	1	0.013309	0.00991649	0.00482759	0.463945	1.88583e-131
1:1123786	2	0.140136	0.139875	0.00482759	0.938227	0
1:1123786	3	0.00104384	0.000521921	0.00482759	nan	1
1:1123786	-1	0.00704593	0.00156576	0.00482759	0.086591	1.43249e-20
1:1125628	0	0.915971	0.925887	0.00206271	0.82208	0
1:1125628	1	0.0811587	0.0735908	0.00206271	0.828092	0
1:1125628	-1	0.00156576	0.000521921	0.00206271	nan	1
1:1125628	-2	0.0013048	0	0.00206271	nan	1
1:1125812	0	0.851775	0.854906	0.00109822	0.970854	0
1:1125812	1	0.145877	0.144572	0.00109822	0.988761	0
1:1125812	-2	0.0013048	0	0.00109822	nan	1
1:1125812	-1	0.00104384	0.000521921	0.00109822	nan	1
1:1145480	0	0.894311	0.899791	0.0014312	0.805502	0
1:1145480	1	0.00417537	0.00417537	0.0014312	0.0593788	2.10696e-14
1:1145480	-1	0.00182672	0.000521921	0.0014312	nan	1
1:1145480	-2	0.0996868	0.0955115	0.0014312	0.872357	0
1:1165843	0	0.887787	0.885177	0.000338401	0.836229	0
1:1165843	1	0.000782881	0	0.000338401	nan	1
1:1165843	3	0.107516	0.110647	0.000338401	0.841434	0
1:1165843	4	0.0026096	0.0026096	0.000338401	0.357486	6.33905e-94
1:1165843	-3	0.0013048	0.00156576	0.000338401	0.165448	1.79783e-39
1:1186735	0	0.108559	0.0965553	0.000860334	0.539507	5.42491e-163
1:1186735	-2	0.00417537	0.00417537	0.000860334	0.442956	1.77925e-123
1:1186735	-1	0.886743	0.899269	0.000860334	0.535505	3.39225e-161
1:1213872	0	0.866649	0.868476	2.00272e-05	0.887446	0
1:1213872	1	0.129697	0.127871	2.00272e-05	0.89434	0
1:1213872	-1	0.00365344	0.00365344	2.00272e-05	0.64038	1.59069e-214
1:1218137	0	0.929019	0.934238	0.000364301	0.910702	0
1:1218137	1	0.0427975	0.039666	0.000364301	0.891076	0
1:1218137	2	0.00495825	0.00574113	0.000364301	0.66597	7.39713e-230
1:1218137	-1	0.0232255	0.0203549	0.000364301	0.842417	0
1:1298159	0	0.0615866	0.0615866	8.00807e-05	0.818885	0
1:1298159	-1	0.937891	0.938413	8.00807e-05	0.818885	0
1:1298460	0	0.916493	0.924843	0.000805361	0.788685	0
1:1298460	1	0.0177453	0.013048	0.000805361	0.506641	7.7723e-149
1:1298460	2	0.00156576	0.00156576	0.000805361	1	0
1:1298460	-1	0.0641962	0.0605428	0.000805361	0.85952	0
1:1300412	0	0.825157	0.826722	0.000483045	0.876527	0
1:1300412	1	0.0106994	0.00939457	0.000483045	0.517017	2.97691e-153
1:1300412	2	0.157881	0.158142	0.000483045	0.891286	0
1:1300412	3	0.00548017	0.00417537	0.000483045	0.0980406	3.09884e-23
1:1300412	-1	0.000782881	0.00156576	0.000483045	9.86815e-06	0.922644
1:1305184	0	0.833507	0.832985	0.000165824	0.959493	0
1:1305184	1	0.16571	0.167015	0.000165824	0.959493	0
1:1305929	0	0.0425365	0.0422756	2.07896e-05	0.891302	0
1:1305929	-2	0.00704593	0.00730689	2.07896e-05	0.639153	8.11157e-214
1:1305929	-3	0.159969	0.160752	2.07896e-05	0.979695	0
1:1305929	-1	0.790449	0.789666	2.07896e-05	0.970707	0
1:1319930	0	0.917797	0.922234	0.000471571	0.731006	7.87613e-275
1:1319930	1	0.0140919	0.0125261	0.000471571	0.222489	3.12037e-54
1:1319930	3	0.00521921	0.00313152	0.000471571	0.329838	3.67729e-85
1:1319930	-1	0.0628914	0.0621086	0.000471571	0.941129	0
1:1323944	0	0.0508873	0.0511482	0.000571404	0.895726	0
1:1323944	2	0.0467119	0.045929	0.000571404	0.920586	0
1:1323944	4	0.00104384	0	0.000571404	nan	1
1:1323944	-8	0.00391441	0.00469729	0.000571404	0.887953	0
1:1323944	-4	0.00339248	0.0026096	0.000571404	0.531096	2.1217e-159
1:1323944	-2	0.89405	0.895616	0.000571404	0.902029	0
1:1338506	0	0.885699	0.890919	0.00117723	0.840734	0
1:1338506	1	0.00574113	0.00469729	0.00117723	0.643223	1.00151e-215
1:1338506	6	0.00495825	0.00417537	0.00117723	0.677993	5.59786e-237
1:1338506	7	0.0542797	0.052714	0.00117723	0.714737	4.33212e-262
1:1338506	8	0.0472338	0.0469729	0.00117723	0.859213	0
1:1338506	9	0.00156576	0	0.00117723	nan	1
1:1338621	0	0.89666	0.897704	3.78308e-06	0.920574	0
1:1338621	-4	0.10334	0.102296	3.78308e-06	0.920574	0
1:1483930	0	0.927453	0.924843	0.000485977	0.754587	6.9711e-294
1:1483930	1	0.0571503	0.0558455	0.000485977	0.838307	0
1:1483930	-1	0.0153967	0.0193111	0.000485977	0.5602	1.031e-172
1:1485351	0	0.920407	0.92119	0.000331217	0.915436	0
1:1485351	1	0.07881	0.0772443	0.000331217	0.921016	0
1:1485351	2	0.000782881	0.00156576	0.000331217	6.57189e-06	0.936839
1:1488396	0	0.645355	0.643006	0.00043153	0.879437	0
1:1488396	1	0.00704593	0.00521921	0.00043153	0.172583	2.9059e-41
1:1488396	-2	0.00339248	0.00208768	0.00043153	0.140319	2.80868e-33
1:1488396	-1	0.344207	0.349687	0.00043153	0.875425	0
1:1489167	0	0.590553	0.600731	0.00090752	0.93715	0
1:1489167	1	0.00521921	0.0026096	0.00090752	0.176546	2.89507e-42
1:1489167	-2	0.0412317	0.0386221	0.00090752	0.875844	0
1:1489167	-1	0.362996	0.358038	0.00090752	0.930309	0
1:1493579	0	0.596816	0.598643	0.000320799	0.96909	0
1:1493579	5	0.0245303	0.0240084	0.000320799	0.848745	0
1:1493579	6	0.332985	0.336639	0.000320799	0.908673	0
1:1493579	7	0.0271399	0.0250522	0.000320799	0.671962	3.9235e-233
1:1493579	8	0.0174843	0.0156576	0.000320799	0.907338	0
1:1501480	0	0.899008	0.900313	0.000246693	0.883405	0
1:1501480	1	0.0756785	0.0741127	0.000246693	0.919105	0
1:1501480	-6	0.0245303	0.0255741	0.000246693	0.822086	0
1:1501480	-1	0.000782881	0	0.000246693	nan	1
1:1503290	0	0.596033	0.596555	0.00442745	0.943556	0
1:1503290	1	0.00156576	0.00104384	0.00442745	nan	1
1:1503290	7	0.20929	0.215553	0.00442745	0.870869	0
1:1503290	8	0.129958	0.121608	0.00442745	0.733617	3.94483e-275
1:1503290	9	0.0258351	0.0271399	0.00442745	0.554596	4.99887e-169
1:1503290	10	0.033142	0.0323591	0.00442745	0.828697	0
1:1503290	12	0.00104384	0.00104384	0.00442745	nan	1
1:1503290	-1	0.00234864	0.00156576	0.00442745	0.498947	1.01875e-144
1:1506810	0	0.597077	0.601775	0.00132849	0.969064	0
1:1506810	1	0.381263	0.381524	0.00132849	0.944559	0
1:1506810	2	0.00600209	0.0026096	0.00132849	0.146387	1.00849e-34
1:1506810	3	0.0151357	0.0140919	0.00132849	0.964625	0
1:1508642	0	0.591858	0.594468	0.00273958	0.931503	0
1:1508642	1	0.00600209	0.0026096	0.00273958	0.0149061	0.000152992
1:1508642	3	0.0477557	0.0412317	0.00273958	0.824984	0
1:1508642	4	0.287317	0.299582	0.00273958	0.901707	0
1:1508642	5	0.00861169	0.00521921	0.00273958	0.281687	1.19025e-70
1:1508642	-2	0.0579332	0.0568894	0.00273958	0.937398	0
1:1520671	0	0.562109	0.563152	0.000202662	0.755867	5.72628e-295
1:1520671	-5	0.000782881	0	0.000202662	nan	1
1:1520671	-4	0.437109	0.436848	0.000202662	0.754253	1.33561e-293
1:1521330	0	0.0730689	0.0751566	0.0116205	0.695665	3.68826e-248
1:1521330	33	0.00287056	0.00104384	0.0116205	nan	1
1:1521330	3	0.00521921	0.00156576	0.0116205	0.130954	6.84592e-31
1:1521330	6	0.0013048	0.000521921	0.0116205	nan	1
1:1521330	9	0.0026096	0.00208768	0.0116205	2.2184e-05	0.884484
1:1521330	12	0.0146138	0.00835073	0.0116205	0.0447136	4.18446e-11
1:1521330	15	0.0641962	0.0537578	0.0116205	0.141857	1.61578e-33
1:1521330	18	0.128914	0.120042	0.0116205	0.266657	3.84066e-66
1:1521330	21	0.193894	0.201461	0.0116205	0.14528	2.38256e-34
1:1521330	24	0.406837	0.439979	0.0116205	0.281407	2.35824e-70
1:1521330	27	0.0816806	0.0798539	0.0116205	0.101893	4.88182e-24
1:1521330	30	0.0242693	0.0161795	0.0116205	0.0220721	4.05886e-06
1:1522603	0	0.571242	0.562109	0.00248995	0.685397	4.73386e-242
1:1522603	1	0.365605	0.388831	0.00248995	0.68985	5.22139e-245
1:1522603	2	0.0417537	0.0318372	0.00248995	0.491067	3.13637e-142
1:1522603	-1	0.0208768	0.0172234	0.00248995	0.573094	1.03806e-178
1:1522778	0	0.566023	0.569937	3.06215e-05	0.775182	0
1:1522778	1	0.433977	0.430063	3.06215e-05	0.775182	0
1:1523601	0	0.610647	0.610647	0.000215435	0.822718	0
1:1523601	1	0.00443633	0.00574113	0.000215435	0.490634	3.35936e-142
1:1523601	-1	0.384916	0.383612	0.000215435	0.824598	0
1:1524541	0	0.133351	0.101775	0.00778861	0.320255	7.16912e-82
1:1524541	4	0.0441023	0.0344468	0.00778861	0.445787	3.77918e-124
1:1524541	8	0.00365344	0.00208768	0.00778861	0.318837	1.9382e-81
1:1524541	12	0.000782881	0	0.00778861	nan	1
1:1524541	-12	0.0026096	0.0026096	0.00778861	0.0316336	3.19432e-08
1:1524541	-8	0.00939457	0.00678497	0.00778861	0.396894	1.20201e-106
1:1524541	-4	0.805324	0.851253	0.00778861	0.451569	2.55019e-126
1:1524799	0	0.451983	0.450418	0.0013705	0.840988	0
1:1524799	1	0.545407	0.549582	0.0013705	0.837106	0
1:1524799	2	0.0013048	0	0.0013705	nan	1
1:1524799	-1	0.0013048	0	0.0013705	nan	1
1:1524870	0	0.70642	0.703549	0.000101172	0.821344	0
1:1524870	-3	0.293058	0.295929	0.000101172	0.821344	0
1:1526191	0	0.0748956	0.065762	0.00111389	0.803431	0
1:1526191	-2	0.00104384	0.000521921	0.00111389	nan	1
1:1526191	-1	0.923539	0.933194	0.00111389	0.791476	0
1:1528652	0	0.0743737	0.0668058	0.000985757	0.776672	0
1:1528652	1	0.00678497	0.00521921	0.000985757	0.591864	4.8401e-188
1:1528652	-2	0.00104384	0.000521921	0.000985757	nan	1
1:1528652	-1	0.917797	0.927453	0.000985757	0.783741	0
1:1548711	0	0.59786	0.599687	0.000123439	0.841486	0
1:1548711	1	0.394311	0.392484	0.000123439	0.880084	0
1:1548711	-1	0.00730689	0.00782881	0.000123439	0.0650196	1.14079e-15
1:1722612	0	0.0808977	0.0793319	0.0013475	0.941115	0
1:1722612	1	0.911795	0.916493	0.0013475	0.843713	0
1:1722612	2	0.00626305	0.00313152	0.0013475	0.0112915	0.000999911
1:1722612	3	0.00104384	0.00104384	0.0013475	nan	1
1:1724502	0	0.685282	0.679019	0.000890543	0.909162	0
1:1724502	1	0.312891	0.320981	0.000890543	0.904589	0
1:1724502	2	0.0013048	0	0.000890543	nan	1
1:1730360	0	0.524008	0.522965	1.14542e-05	0.919973	0
1:1730360	1	0.367693	0.367432	1.14542e-05	0.905727	0
1:1730360	2	0.108299	0.109603	1.14542e-05	0.89714	0
1:1734203	0	0.704332	0.704593	0.000835514	0.910182	0
1:1734203	1	0.0347077	0.0360125	0.000835514	0.839401	0
1:1734203	2	0.255219	0.25261	0.000835514	0.933294	0
1:1734203	3	0.00443633	0.00365344	0.000835514	0.644468	6.70829e-217
1:1734203	-1	0.0013048	0.00313152	0.000835514	0.22013	1.33425e-53
1:1740064	0	0.74452	0.748956	0.000120347	0.923786	0
1:1740064	-4	0.254958	0.251044	0.000120347	0.923786	0
1:1748080	0	0.319937	0.310543	0.000371198	0.804101	0
1:1748080	1	0.0425365	0.0422756	0.000371198	0.777695	0
1:1748080	-2	0.0026096	0.00313152	0.000371198	0.246852	9.69066e-61
1:1748080	-1	0.634395	0.643528	0.000371198	0.846184	0
1:1751143	0	0.0902923	0.0814196	0.000482602	0.892896	0
1:1751143	-1	0.909708	0.91858	0.000482602	0.892896	0
1:1751791	0	0.463987	0.467641	0.00172041	0.844051	0
1:1751791	1	0.0871608	0.0814196	0.00172041	0.750682	2.65312e-290
1:1751791	2	0.0190501	0.0203549	0.00172041	0.63066	9.06988e-209
1:1751791	-1	0.414666	0.421712	0.00172041	0.864597	0
1:1751791	-7	0.00104384	0	0.00172041	nan	1
1:1751791	-2	0.0135699	0.00887265	0.00172041	0.417232	4.21781e-114
1:1760314	0	0.537578	0.541754	0.00201451	0.97104	0
1:1760314	-8	0.000782881	0.00104384	0.00201451	nan	1
1:1760314	2	0.458246	0.451983	0.00201451	0.952764	0
1:1760314	4	0.00313152	0.00313152	0.00201451	0.21091	5.36101e-51
1:1763497	0	0.727296	0.731733	0.0029767	0.893052	0
1:1763497	1	0.268267	0.265136	0.0029767	0.887985	0
1:1763497	2	0.00234864	0.00104384	0.0029767	nan	1
1:1763497	-5	0.0013048	0.00104384	0.0029767	nan	1
1:1768292	0	0.543841	0.544363	0.00134884	0.915433	0
1:1768292	1	0.0109603	0.0109603	0.00134884	0.372655	2.76772e-98
1:1768292	-1	0.441806	0.442589	0.00134884	0.930049	0
1:1768292	-7	0.000782881	0.00104384	0.00134884	nan	1
1:1768292	-5	0.00156576	0.00104384	0.00134884	nan	1
1:1768694	0	0.787317	0.7881	0.00218285	0.916493	0
1:1768694	1	0.209029	0.20929	0.00218285	0.912915	0
1:1768694	2	0.0013048	0.00156576	0.00218285	0.665968	2.22382e-229
1:1768694	-1	0.00234864	0.00104384	0.00218285	nan	1
1:1769875	0	0.73643	0.737474	0.00160168	0.92703	0
1:1769875	1	0.260177	0.261482	0.00160168	0.939606	0
1:1769875	-5	0.00104384	0.000521921	0.00160168	nan	1
1:1769875	-1	0.00156576	0.000521921	0.00160168	nan	1
1:1769875	14	0.000782881	0	0.00160168	nan	1
1:1771132	0	0.907098	0.903967	6.46887e-05	0.939897	0
1:1771132	1	0.0929019	0.0960334	6.46887e-05	0.939897	0
1:1771483	0	0.806889	0.807933	2.50519e-06	0.96723	0
1:1771483	1	0.193111	0.192067	2.50519e-06	0.96723	0
1:1771666	0	0.744259	0.742693	0.000268927	0.959388	0
1:1771666	1	0.00208768	0.00313152	0.000268927	3.30667e-05	0.858918
1:1771666	-1	0.253653	0.254175	0.000268927	0.989013	0
1:1775829	0	0.0602818	0.0568894	0.000503252	0.938509	0
1:1775829	-2	0.00104384	0.00104384	0.000503252	nan	1
1:1775829	-1	0.938674	0.942067	0.000503252	0.938509	0
1:1777262	0	0.206681	0.213466	0.00698485	0.469363	9.84987e-133
1:1777262	2	0.0427975	0.0349687	0.00698485	0.110901	4.61222e-26
1:1777262	4	0.026618	0.0313152	0.00698485	0.155546	9.44359e-37
1:1777262	6	0.0167015	0.0167015	0.00698485	0.115575	3.70619e-27
1:1777262	8	0.00495825	0.00313152	0.00698485	0.0268448	3.76671e-07
1:1777262	10	0.00365344	0.0026096	0.00698485	0.164209	6.89354e-39
1:1777262	-30	0.254175	0.254697	0.00698485	0.961516	0
1:1777262	-16	0.00104384	0.000521921	0.00698485	nan	1
1:1777262	-14	0.0013048	0.00104384	0.00698485	nan	1
1:1777262	-10	0.00313152	0.000521921	0.00698485	nan	1
1:1777262	-8	0.0180063	0.0172234	0.00698485	0.583803	7.71067e-183
1:1777262	-28	0.0138309	0.013048	0.00698485	0.808998	0
1:1777262	-6	0.200939	0.204593	0.00698485	0.775344	0
1:1777262	-4	0.0545407	0.0480167	0.00698485	0.224222	2.61072e-54
1:1777262	-2	0.150574	0.15762	0.00698485	0.470861	2.57033e-133
1:1782848	0	0.535491	0.537578	0.000133235	0.936654	0
1:1782848	1	0.00287056	0.00208768	0.000133235	0.197697	1.21225e-47
1:1782848	-1	0.461117	0.460334	0.000133235	0.946919	0
1:1786596	0	0.0675887	0.0652401	8.80627e-05	0.821846	0
1:1786596	1	0.0146138	0.0156576	8.80627e-05	0.775019	0
1:1786596	-2	0.00182672	0.00156576	8.80627e-05	0.749215	2.19063e-289
1:1786596	-1	0.915971	0.917537	8.80627e-05	0.891132	0
1:1786756	0	0.731472	0.733299	0.0002295	0.893412	0
1:1786756	1	0.263831	0.26357	0.0002295	0.891848	0
1:1786756	2	0.00156576	0.00156576	0.0002295	0.443048	1.64454e-123
1:1786756	-1	0.0026096	0.00156576	0.0002295	0.264712	8.56408e-66
1:1798075	0	0.0801148	0.0767223	0.00204939	0.955795	0
1:1798075	1	0.452244	0.447286	0.00204939	0.910142	0
1:1798075	2	0.00548017	0.00208768	0.00204939	0.247114	8.20565e-61
1:1798075	3	0.460595	0.47286	0.00204939	0.921118	0
1:1798075	4	0.000782881	0	0.00204939	nan	1
1:1798075	5	0.000782881	0.00104384	0.00204939	nan	1
1:1807932	0	0.534708	0.544363	0.00174117	0.853496	0
1:1807932	2	0.171451	0.166493	0.00174117	0.815579	0
1:1807932	4	0.0117432	0.00939457	0.00174117	0.417232	2.13762e-113
1:1807932	6	0.0349687	0.0307933	0.00174117	0.675189	5.85018e-234
1:1807932	8	0.147704	0.154489	0.00174117	0.739848	1.00894e-279
1:1807932	10	0.085334	0.0803758	0.00174117	0.60806	3.18954e-195
1:1807932	12	0.00887265	0.0109603	0.00174117	0.413886	3.24718e-112
1:1807932	14	0.00182672	0.00156576	0.00174117	4.44148e-06	0.948249
1:1807932	16	0.000782881	0.000521921	0.00174117	nan	1
1:1812860	0	0.532098	0.520355	0.000518259	0.880172	0
1:1812860	1	0.464248	0.475992	0.000518259	0.879291	0
1:1812860	2	0.00287056	0.00313152	0.000518259	0.832458	0
1:1812860	-1	0.000782881	0.000521921	0.000518259	nan	1
1:1819807	0	0.799061	0.802714	0.000710076	0.86169	0
1:1819807	1	0.199635	0.196242	0.000710076	0.867311	0
1:1819807	-1	0.0013048	0.00104384	0.000710076	nan	1
1:1821094	0	0.719729	0.728601	0.00249925	0.840065	0
1:1821094	1	0.271921	0.268789	0.00249925	0.859941	0
1:1821094	2	0.00156576	0	0.00249925	nan	1
1:1821094	4	0.00104384	0	0.00249925	nan	1
1:1821094	-1	0.00574113	0.0026096	0.00249925	0.19665	2.02943e-47
1:1827836	0	0.732777	0.735386	0.000181317	0.905491	0
1:1827836	1	0.00600209	0.00626305	0.000181317	0.783223	0
1:1827836	-2	0.0386221	0.0401879	0.000181317	0.741542	7.81126e-283
1:1827836	-1	0.222338	0.218163	0.000181317	0.859098	0
1:1828626	0	0.778184	0.787056	0.000286964	0.751983	1.08551e-291
1:1828626	1	0.00548017	0.00417537	0.000286964	0.0467868	1.32004e-11
1:1828626	-1	0.216336	0.208768	0.000286964	0.78562	0
1:1829122	0	0.677975	0.672756	8.92245e-05	0.836438	0
1:1829122	1	0.0952505	0.0949896	8.92245e-05	0.827564	0
1:1829122	-1	0.226775	0.232255	8.92245e-05	0.864494	0
1:1833758	0	0.520355	0.51618	0.000609496	0.871163	0
1:1833758	1	0.460334	0.468685	0.000609496	0.897835	0
1:1833758	2	0.00156576	0.00156576	0.000609496	9.86815e-06	0.922644
1:1833758	-1	0.0177453	0.0135699	0.000609496	0.375122	1.0323e-99
1:1835864	0	0.0673278	0.0615866	0.000605411	0.81995	0
1:1835864	4	0.00574113	0.00574113	0.000605411	0.520858	6.52985e-155
1:1835864	8	0.427192	0.429541	0.000605411	0.792024	0
1:1835864	12	0.417797	0.414927	0.000605411	0.831351	0
1:1835864	16	0.0743737	0.0814196	0.000605411	0.644072	1.14231e-216
1:1835864	20	0.00548017	0.00521921	0.000605411	0.187333	5.14685e-45
1:1835864	-4	0.00208768	0.00156576	0.000605411	0.443049	1.22513e-123
1:1836973	0	0.80976	0.81263	6.40552e-05	0.926352	0
1:1836973	1	0.00782881	0.00835073	6.40552e-05	0.594284	1.79583e-189
1:1836973	-2	0.00182672	0.00156576	6.40552e-05	0.749215	2.19063e-289
1:1836973	-1	0.180585	0.177453	6.40552e-05	0.950065	0
1:1863833	0	0.786273	0.802192	0.00232185	0.762041	2.74621e-300
1:1863833	1	0.00208768	0	0.00232185	nan	1
1:1863833	-1	0.211639	0.197808	0.00232185	0.769209	1.22157e-306
1:1867307	0	0.89666	0.905532	0.00106828	0.530455	3.9535e-158
1:1867307	2	0.0965553	0.0887265	0.00106828	0.51505	1.83159e-151
1:1867307	4	0.000782881	0.00104384	0.00106828	nan	1
1:1867307	18	0.00365344	0.00417537	0.00106828	0.748414	6.33147e-287
1:1867307	20	0.000782881	0.000521921	0.00106828	nan	1
1:1867655	0	0.93476	0.941545	0.00068534	0.736453	4.44258e-279
1:1867655	1	0.0641962	0.0584551	0.00068534	0.731352	4.26074e-275
1:1867655	2	0.00104384	0	0.00068534	nan	1
1:1868344	0	0.294102	0.281315	0.000408501	0.666372	4.15669e-230
1:1868344	1	0.436326	0.443111	0.000408501	0.636317	3.42935e-212
1:1868344	2	0.00443633	0.00417537	0.000408501	0.217798	5.59076e-53
1:1868344	-1	0.265136	0.271399	0.000408501	0.701771	2.10557e-253
1:1975415	0	0.916754	0.919624	0.00126478	0.744982	1.29755e-285
1:1975415	8	0.00443633	0.00469729	0.00126478	0.698086	1.3608e-250
1:1975415	10	0.00443633	0.00208768	0.00126478	0.0972829	4.89357e-23
1:1975415	14	0.0691545	0.0709812	0.00126478	0.812543	0
1:1975415	16	0.00469729	0.0026096	0.00126478	0.352383	3.48308e-92
1:1975662	0	0.145877	0.138309	0.00417233	0.805839	0
1:1975662	-6	0.0013048	0	0.00417233	nan	1
1:1975662	-4	0.0026096	0.000521921	0.00417233	nan	1
1:1975662	-10	0.0013048	0	0.00417233	nan	1
1:1975662	-2	0.848904	0.861169	0.00417233	0.79756	0
1:1984555	0	0.659708	0.682672	0.00121629	0.650481	1.92148e-220
1:1984555	1	0.336639	0.314718	0.00121629	0.643347	3.02634e-216
1:1984555	-1	0.00365344	0.0026096	0.00121629	0.712787	3.21157e-261
1:2006300	0	0.735125	0.742693	0.00015212	0.967082	0
1:2006300	1	0.259916	0.253132	0.00015212	0.96642	0
1:2006300	-1	0.00495825	0.00417537	0.00015212	1	0
1:2008180	0	0.780271	0.790188	0.000904711	0.960687	0
1:2008180	1	0.0013048	0	0.000904711	nan	1
1:2008180	-1	0.218424	0.209812	0.000904711	0.966176	0
1:2016446	0	0.860125	0.862213	0.000739261	0.96057	0
1:2016446	1	0.0013048	0.000521921	0.000739261	nan	1
1:2016446	-2	0.00234864	0.00156576	0.000739261	0.331588	1.28621e-85
1:2016446	-1	0.136221	0.135699	0.000739261	0.955448	0
1:2017493	0	0.649008	0.655532	0.000697235	0.954071	0
1:2017493	1	0.000782881	0.000521921	0.000697235	nan	1
1:2017493	-2	0.0135699	0.0161795	0.000697235	0.868653	0
1:2017493	-1	0.336378	0.327244	0.000697235	0.942476	0
1:2030088	0	0.616127	0.629436	0.0016154	0.917192	0
1:2030088	-5	0.00156576	0	0.0016154	nan	1
1:2030088	5	0.026096	0.0213987	0.0016154	0.557664	1.61323e-171
1:2030088	-10	0.356211	0.349165	0.0016154	0.959927	0
1:2032455	0	0.458246	0.465553	0.000631935	0.852043	0
1:2032455	1	0.00808977	0.00782881	0.000631935	0.196092	3.52691e-47
1:2032455	-2	0.231211	0.22286	0.000631935	0.80825	0
1:2032455	-10	0.000782881	0	0.000631935	nan	1
1:2032455	-3	0.013309	0.0151357	0.000631935	0.474969	1.26334e-135
1:2032455	-1	0.2881	0.2881	0.000631935	0.818072	0
1:2048807	0	0.686587	0.68737	0.000354399	0.859681	0
1:2048807	1	0.0143528	0.0114823	0.000354399	0.515611	2.47324e-152
1:2048807	-1	0.298539	0.300626	0.000354399	0.869861	0
1:2049770	0	0.385699	0.393006	0.000781118	0.885758	0
1:2049770	1	0.612996	0.606472	0.000781118	0.879037	0
1:2049770	2	0.0013048	0.000521921	0.000781118	nan	1
1:2052279	0	0.108299	0.105428	9.55058e-05	0.707316	2.66095e-257
1:2052279	1	0.00208768	0.00208768	9.55058e-05	2.19983e-05	0.884726
1:2052279	-2	0.00234864	0.0026096	9.55058e-05	0.713217	1.56903e-261
1:2052279	-1	0.887265	0.889875	9.55058e-05	0.753767	3.43607e-293
1:2086885	0	0.719729	0.727035	0.000129287	0.725008	2.99166e-270
1:2086885	-3	0.280271	0.272965	0.000129287	0.725008	2.99166e-270
1:2089149	0	0.617432	0.618998	0.00177795	0.76203	2.80389e-300
1:2089149	1	0.379175	0.379436	0.00177795	0.765946	1.00664e-303
1:2089149	2	0.0013048	0.00156576	0.00177795	1.31713e-05	0.910677
1:2089149	-1	0.00208768	0	0.00177795	nan	1
1:2091672	0	0.505741	0.514614	0.00376624	0.716749	3.47268e-262
1:2091672	2	0.0767223	0.0678497	0.00376624	0.501422	1.37121e-145
1:2091672	4	0.0120042	0.00887265	0.00376624	0.179995	7.75033e-43
1:2091672	6	0.00965553	0.0104384	0.00376624	0.229378	1.09033e-55
1:2091672	8	0.0808977	0.0882046	0.00376624	0.568861	1.45018e-175
1:2091672	10	0.0125261	0.00835073	0.00376624	0.424469	5.64065e-116
1:2091672	12	0.00234864	0.00313152	0.00376624	0.62335	1.98694e-203
1:2091672	14	0.00104384	0.00104384	0.00376624	nan	1
1:2091672	-8	0.00104384	0.00104384	0.00376624	nan	1
1:2091672	-6	0.0221816	0.0208768	0.00376624	0.92792	0
1:2091672	-4	0.253914	0.258351	0.00376624	0.766908	2.30147e-302
1:2091672	-2	0.0208768	0.0167015	0.00376624	0.401307	7.8351e-108
1:2095174	0	0.623173	0.628392	6.69006e-05	0.844034	0
1:2095174	1	0.00704593	0.00626305	6.69006e-05	0.61327	1.98709e-199
1:2095174	-1	0.369781	0.365344	6.69006e-05	0.853612	0
1:2114659	0	0.605167	0.609081	3.11762e-05	0.968622	0
1:2114659	6	0.394833	0.390919	3.11762e-05	0.968622	0
1:2118720	0	0.902923	0.902923	0.000985525	0.952555	0
1:2118720	1	0.0902923	0.0882046	0.000985525	0.917665	0
1:2118720	2	0.0026096	0.00521921	0.000985525	0.176542	3.19875e-42
1:2118720	-4	0.00365344	0.00365344	0.000985525	0.568422	1.88248e-176
1:2120768	0	0.903445	0.903445	0.000476299	0.848255	0
1:2120768	1	0.092119	0.0944676	0.000476299	0.863564	0
1:2120768	-11	0.00365344	0.00208768	0.000476299	0.497899	6.9232e-145
1:2131830	0	0.70381	0.712944	0.00083499	0.888211	0
1:2131830	1	0.282881	0.278184	0.00083499	0.879457	0
1:2131830	2	0.00391441	0.00208768	0.00083499	0.0260822	5.02976e-07
1:2131830	-1	0.00939457	0.00678497	0.00083499	0.688158	3.92202e-244
1:2139344	0	0.052453	0.0469729	0.00773809	0.244162	4.63699e-60
1:2139344	2	0.0631524	0.052714	0.00773809	0.174354	1.14287e-41
1:2139344	4	0.162317	0.180585	0.00773809	0.275127	9.24284e-69
1:2139344	6	0.0973382	0.108559	0.00773809	0.245872	1.5672e-60
1:2139344	8	0.0281837	0.0177453	0.00773809	0.0780545	1.27991e-18
1:2139344	10	0.00678497	0.00417537	0.00773809	0.000107047	0.749227
1:2139344	-20	0.27166	0.274008	0.00773809	0.936516	0
1:2139344	-18	0.000782881	0	0.00773809	nan	1
1:2139344	-16	0.000782881	0.000521921	0.00773809	nan	1
1:2139344	-12	0.00365344	0.00313152	0.00773809	0.246855	8.38795e-61
1:2139344	-10	0.0159186	0.0156576	0.00773809	0.757375	6.00483e-296
1:2139344	-8	0.0842902	0.0876827	0.00773809	0.688832	2.49666e-244
1:2139344	-6	0.155271	0.158142	0.00773809	0.64504	5.21723e-217
1:2139344	-4	0.0503653	0.0469729	0.00773809	0.469945	8.68006e-134
1:2139344	-2	0.00704593	0.00313152	0.00773809	0.0481391	6.77419e-12
1:2142642	0	0.617432	0.625783	0.000644419	0.805259	0
1:2142642	1	0.00104384	0.00104384	0.000644419	nan	1
1:2142642	-2	0.0832463	0.0824635	0.000644419	0.732037	1.75314e-274
1:2142642	-1	0.297756	0.290188	0.000644419	0.795135	0
1:2156905	0	0.537056	0.548017	0.00197394	0.854569	0
1:2156905	1	0.285491	0.282359	0.00197394	0.831144	0
1:2156905	2	0.00182672	0	0.00197394	nan	1
1:2156905	-1	0.172234	0.165971	0.00197394	0.810487	0
1:2156905	-7	0.000782881	0.00156576	0.00197394	0.665969	1.28325e-229
1:2156905	-2	0.00208768	0.00208768	0.00197394	0.048386	5.97048e-12
1:2157692	0	0.940762	0.944154	9.23088e-05	0.899818	0
1:2157692	1	0.059238	0.0558455	9.23088e-05	0.899818	0
1:2166468	0	0.544102	0.544885	0.00017219	0.978222	0
1:2166468	1	0.452244	0.453027	0.00017219	0.978104	0
1:2166468	-1	0.0026096	0.00208768	0.00017219	1	0
1:2173387	0	0.625522	0.618998	0.000339176	0.961706	0
1:2173387	2	0.362474	0.370564	0.000339176	0.929672	0
1:2173387	4	0.0112213	0.0104384	0.000339176	0.374596	1.54486e-99
1:2173387	-10	0.000782881	0	0.000339176	nan	1
1:2175396	0	0.922234	0.9238	0.00061671	0.976617	0
1:2175396	8	0.0759395	0.0762004	0.00061671	0.968444	0
1:2175396	12	0.00104384	0	0.00061671	nan	1
1:2175396	4	0.000782881	0	0.00061671	nan	1
1:2184535	0	0.472077	0.469729	0.00101335	0.968002	0
1:2184535	1	0.00417537	0.00469729	0.00101335	0.540597	1.18374e-163
1:2184535	-1	0.00782881	0.00574113	0.00101335	0.520858	6.52985e-155
1:2184535	-2	0.514614	0.519833	0.00101335	0.967689	0
1:2184535	-3	0.0013048	0	0.00101335	nan	1
1:2195301	0	0.811587	0.81263	0.000335958	0.900862	0
1:2195301	1	0.185021	0.185804	0.000335958	0.917703	0
1:2195301	-2	0.000782881	0	0.000335958	nan	1
1:2195301	-1	0.0026096	0.00156576	0.000335958	0.66562	1.22152e-229
1:2195453	0	0.482516	0.485908	0.000179295	0.947851	0
1:2195453	-1	0.516441	0.51357	0.000179295	0.947851	0
1:2211815	0	0.771921	0.771921	8.05913e-05	0.929585	0
1:2211815	1	0.227557	0.228079	8.05913e-05	0.929585	0
1:2218778	0	0.231733	0.230689	0.000147264	0.733573	8.03393e-277
1:2218778	1	0.444154	0.44833	0.000147264	0.724426	8.22526e-270
1:2218778	2	0.319154	0.317328	0.000147264	0.696014	1.96939e-249
1:2218778	3	0.00495825	0.00365344	0.000147264	0.568426	1.23172e-176
1:2253996	0	0.927714	0.929541	0.000984916	0.718208	3.54232e-265
1:2253996	1	0.00156576	0	0.000984916	nan	1
1:2253996	-1	0.0707203	0.0704593	0.000984916	0.730078	4.08825e-274
1:2256681	0	0.566806	0.559499	0.00148937	0.937584	0
1:2256681	2	0.429802	0.438935	0.00148937	0.929662	0
1:2256681	-4	0.000782881	0	0.00148937	nan	1
1:2256681	-2	0.00156576	0.000521921	0.00148937	nan	1
1:2257076	0	0.325418	0.325678	0.0036046	0.925699	0
1:2257076	1	0.0109603	0.00782881	0.0036046	0.416562	5.579e-114
1:2257076	-2	0.255219	0.251566	0.0036046	0.915358	0
1:2257076	-4	0.00339248	0.00365344	0.0036046	0.122643	5.03929e-29
1:2257076	-3	0.40214	0.411273	0.0036046	0.915384	0
1:2257076	-1	0.00287056	0	0.0036046	nan	1
1:2258889	0	0.854906	0.85334	1.22372e-05	0.928867	0
1:2258889	1	0.145094	0.14666	1.22372e-05	0.928867	0
1:2273127	0	0.417537	0.414927	0.00112072	0.946325	0
1:2273127	1	0.00391441	0.00208768	0.00112072	0.569624	1.76202e-176
1:2273127	-1	0.418841	0.417015	0.00112072	0.941778	0
1:2273127	-3	0.15762	0.162317	0.00112072	0.958092	0
1:2273127	-2	0.0013048	0.0026096	0.00112072	0.598738	5.69168e-191
1:2274263	0	0.246868	0.241649	0.00536226	0.445579	1.16584e-122
1:2274263	1	0.00156576	0.000521921	0.00536226	nan	1
1:2274263	5	0.126044	0.126827	0.00536226	0.281544	1.33456e-69
1:2274263	6	0.000782881	0.00208768	0.00536226	nan	1
1:2274263	10	0.157359	0.142484	0.00536226	0.44875	7.81449e-124
1:2274263	11	0.000782881	0.000521921	0.00536226	nan	1
1:2274263	15	0.098643	0.0991649	0.00536226	0.299089	1.14894e-74
1:2274263	20	0.0801148	0.0871608	0.00536226	0.392827	4.63036e-104
1:2274263	25	0.0665449	0.0688935	0.00536226	0.34567	9.48858e-89
1:2274263	30	0.0167015	0.0146138	0.00536226	0.279167	6.34197e-69
1:2274263	35	0.00365344	0.00417537	0.00536226	0.64034	3.62028e-211
1:2274263	-25	0.00104384	0.00104384	0.00536226	nan	1
1:2274263	-15	0.0138309	0.013048	0.00536226	0.598327	1.40665e-188
1:2274263	-1	0.000782881	0.000521921	0.00536226	nan	1
1:2274263	-10	0.0381002	0.0391441	0.00536226	0.553512	6.00394e-167
1:2274263	-7	0.00104384	0.0026096	0.00536226	1.13294e-05	0.917784
1:2274263	-5	0.135438	0.14405	0.00536226	0.597199	5.26978e-188
1:2274263	-4	0.000782881	0.00104384	0.00536226	nan	1
1:2274263	-2	0.00756785	0.00835073	0.00536226	0.443729	5.59743e-122
1:2277267	0	0.201461	0.203549	0.00168814	0.829803	0
1:2277267	2	0.0138309	0.0120042	0.00168814	0.0684424	2.22996e-16
1:2277267	3	0.00469729	0.00469729	0.00168814	0.677985	3.10545e-236
1:2277267	4	0.0122651	0.0104384	0.00168814	0.380948	3.87091e-101
1:2277267	5	0.00182672	0.0026096	0.00168814	0.799157	0
1:2277267	6	0.0994259	0.0991649	0.00168814	0.693684	1.46537e-246
1:2277267	8	0.0430585	0.0381002	0.00168814	0.324402	4.71209e-83
1:2277267	10	0.0281837	0.0271399	0.00168814	0.411297	1.55078e-111
1:2277267	12	0.0101775	0.00991649	0.00168814	0.266958	3.69007e-66
1:2277267	14	0.00417537	0.00417537	0.00168814	0.0965813	8.7375e-23
1:2277267	-1	0.0013048	0.00156576	0.00168814	0.443042	5.33948e-123
1:2277267	-10	0.00417537	0.00521921	0.00168814	0.899047	0
1:2277267	-7	0.209551	0.212944	0.00168814	0.969402	0
1:2277267	-6	0.00417537	0.00313152	0.00168814	0.292548	1.61927e-73
1:2277267	-4	0.304802	0.306367	0.00168814	0.923347	0
1:2277267	-3	0.00104384	0.00104384	0.00168814	nan	1
1:2277267	-2	0.0548017	0.0574113	0.00168814	0.739602	4.10864e-280
1:2291320	0	0.554802	0.562109	0.000872515	0.949647	0
1:2291320	1	0.234603	0.226514	0.000872515	0.929497	0
1:2291320	2	0.20929	0.211378	0.000872515	0.969202	0
1:2291320	3	0.0013048	0	0.000872515	nan	1
1:2298743	0	0.154228	0.144572	0.000666195	0.724023	3.14941e-269
1:2298743	1	0.0516701	0.0490605	0.000666195	0.667542	1.34454e-230
1:2298743	2	0.000782881	0.000521921	0.000666195	nan	1
1:2298743	-2	0.477296	0.484342	0.000666195	0.87168	0
1:2298743	-3	0.0112213	0.0109603	0.000666195	0.617973	9.24688e-202
1:2298743	-1	0.304802	0.310543	0.000666195	0.842385	0
1:2298894	0	0.612213	0.624217	0.000304715	0.897006	0
1:2298894	1	0.0120042	0.0120042	0.000304715	0.62012	3.8559e-203
1:2298894	2	0.372129	0.360647	0.000304715	0.912203	0
1:2298894	3	0.00365344	0.00313152	0.000304715	0.692695	3.54413e-247
1:2302101	0	0.451983	0.456681	0.000454923	0.858351	0
1:2302101	1	0.000782881	0.000521921	0.000454923	nan	1
1:2302101	-1	0.000782881	0.000521921	0.000454923	nan	1
1:2302101	-3	0.0026096	0.0026096	0.000454923	0.638319	6.77367e-213
1:2302101	-2	0.543841	0.539666	0.000454923	0.85658	0
1:2302650	0	0.451461	0.458768	0.00108289	0.891213	0
1:2302650	9	0.496608	0.492693	0.00108289	0.915865	0
1:2302650	3	0.0503653	0.0485386	0.00108289	0.746102	7.97876e-287
1:2302650	-3	0.00156576	0	0.00108289	nan	1
1:2320547	0	0.430585	0.430585	0.00132118	0.891157	0
1:2320547	1	0.0153967	0.0146138	0.00132118	0.835075	0
1:2320547	2	0.000782881	0.000521921	0.00132118	nan	1
1:2320547	3	0.0555846	0.058977	0.00132118	0.856365	0
1:2320547	4	0.493998	0.493737	0.00132118	0.855774	0
1:2320547	5	0.00208768	0.00156576	0.00132118	1.3199e-05	0.910631
1:2320547	-1	0.00156576	0	0.00132118	nan	1
1:2329414	0	0.872129	0.870564	1.37325e-05	0.967258	0
1:2329414	-1	0.127871	0.129436	1.37325e-05	0.967258	0
1:2346408	0	0.00469729	0.0026096	0.000984954	0.352383	3.48308e-92
1:2346408	-1	0.378392	0.364823	0.000984954	0.689947	4.49534e-245
1:2346408	-2	0.616388	0.632568	0.000984954	0.69846	7.5271e-251
1:2352394	0	0.655532	0.656576	0.000917361	0.9415	0
1:2352394	1	0.0026096	0.00208768	0.000917361	0.799161	0
1:2352394	2	0.320981	0.318894	0.000917361	0.945627	0
1:2352394	3	0.0013048	0	0.000917361	nan	1
1:2352394	-1	0.019572	0.0224426	0.000917361	0.907531	0
1:2353703	0	0.674322	0.676409	9.07639e-06	0.917878	0
1:2353703	4	0.325678	0.323591	9.07639e-06	0.917878	0
1:2354604	0	0.723121	0.72286	8.05949e-05	0.827938	0
1:2354604	-4	0.276618	0.27714	8.05949e-05	0.827938	0
1:2357128	0	0.803758	0.804802	0.000159503	0.888541	0
1:2357128	1	0.195459	0.195198	0.000159503	0.888541	0
1:2362770	0	0.505219	0.512526	0.000356461	0.924282	0
1:2362770	2	0.492171	0.485386	0.000356461	0.920235	0
1:2362770	4	0.00182672	0.00208768	0.000356461	0.33159	1.04963e-85
1:2362770	-2	0.000782881	0	0.000356461	nan	1
1:2380939	0	0.441806	0.440501	0.000486859	0.881884	0
1:2380939	4	0.0185282	0.0151357	0.000486859	0.508456	3.87485e-149
1:2380939	-8	0.0127871	0.013048	0.000486859	0.958969	0
1:2380939	-4	0.526096	0.530793	0.000486859	0.914918	0
1:2389313	0	0.875	0.883612	0.000788205	0.848207	0
1:2389313	1	0.00495825	0.0026096	0.000788205	0.352386	2.79466e-92
1:2389313	-2	0.00574113	0.00469729	0.000788205	0.791716	0
1:2389313	-1	0.114301	0.109081	0.000788205	0.878641	0
1:2440052	0	0.748695	0.746347	0.000747355	0.954692	0
1:2440052	2	0.228079	0.234342	0.000747355	0.943028	0
1:2440052	4	0.0221816	0.0187891	0.000747355	0.854654	0
1:2440052	6	0.00104384	0.000521921	0.000747355	nan	1
1:2498260	0	0.788361	0.814196	0.00356108	0.385617	5.05697e-103
1:2498260	4	0.126305	0.10595	0.00356108	0.221833	6.01353e-54
1:2498260	8	0.0284447	0.0240084	0.00356108	0.236259	7.74937e-58
1:2498260	-16	0.0026096	0.00313152	0.00356108	0.832457	0
1:2498260	-12	0.00104384	0.00104384	0.00356108	nan	1
1:2498260	-8	0.00548017	0.00313152	0.00356108	0.597474	1.02437e-190
1:2498260	-4	0.0477557	0.0485386	0.00356108	0.626522	3.04601e-206
1:2503576	0	0.514353	0.516701	8.2086e-05	0.987551	0
1:2503576	1	0.00234864	0.00156576	8.2086e-05	0.598743	9.08765e-192
1:2503576	2	0.471816	0.471294	8.2086e-05	0.987611	0
1:2503576	3	0.00287056	0.0026096	8.2086e-05	0.832459	0
1:2503576	-1	0.00861169	0.00782881	8.2086e-05	0.936506	0
1:2511972	0	0.522443	0.525052	0.000133647	0.981708	0
1:2511972	3	0.464248	0.461378	0.000133647	0.959337	0
1:2511972	6	0.0127871	0.0135699	0.000133647	0.580221	3.32668e-182
1:2513653	0	0.520877	0.524008	1.94772e-05	0.953491	0
1:2513653	-4	0.479123	0.475992	1.94772e-05	0.953491	0
1:2531292	0	0.341336	0.340814	0.000259969	0.895715	0
1:2531292	1	0.019572	0.0177453	0.000259969	0.667442	8.94366e-231
1:2531292	2	0.00313152	0.00365344	0.000259969	0.888371	0
1:2531292	3	0.63048	0.633612	0.000259969	0.915462	0
1:2531292	4	0.00548017	0.00417537	0.000259969	0.141408	1.52655e-33
1:2531973	0	0.343685	0.347599	6.91731e-05	0.857824	0
1:2531973	-3	0.634916	0.632568	6.91731e-05	0.853592	0
1:2531973	-2	0.0213987	0.019833	6.91731e-05	0.87371	0
1:2711650	0	0.540188	0.539144	3.92169e-05	0.945565	0
1:2711650	1	0.00965553	0.00991649	3.92169e-05	0.600282	1.44703e-192
1:2711650	-2	0.0200939	0.0208768	3.92169e-05	0.924306	0
1:2711650	-1	0.430063	0.430063	3.92169e-05	0.960462	0
1:2734720	0	0.474948	0.467641	0.000182746	0.922709	0
1:2734720	1	0.438413	0.445198	0.000182746	0.934917	0
1:2734720	2	0.0122651	0.0109603	0.000182746	0.890855	0
1:2734720	-1	0.0743737	0.0762004	0.000182746	0.932695	0
1:2752829	0	0.502871	0.48382	0.00393406	0.878725	0
1:2752829	1	0.459812	0.466597	0.00393406	0.894818	0
1:2752829	2	0.00756785	0.00626305	0.00393406	0.335478	7.87503e-87
1:2752829	-1	0.0292276	0.0417537	0.00393406	0.5819	4.90216e-183
1:2761796	0	0.532359	0.544885	0.00517049	0.872951	0
1:2761796	2	0.0193111	0.0219207	0.00517049	0.221557	1.17883e-53
1:2761796	-15	0.000782881	0	0.00517049	nan	1
1:2761796	5	0.0294885	0.026618	0.00517049	0.641467	8.13914e-214
1:2761796	7	0.288622	0.289666	0.00517049	0.717932	2.5264e-263
1:2761796	12	0.091858	0.085595	0.00517049	0.587741	5.41658e-185
1:2761796	15	0.00104384	0.00104384	0.00517049	nan	1
1:2761796	17	0.0279228	0.0240084	0.00517049	0.583876	4.57497e-183
1:2761796	-10	0.000782881	0	0.00517049	nan	1
1:2761796	-8	0.00339248	0.00469729	0.00517049	0.392968	4.37142e-105
1:2761796	22	0.00234864	0.000521921	0.00517049	nan	1
1:2761796	-5	0.00156576	0.00104384	0.00517049	nan	1
1:2763242	0	0.879175	0.876827	3.00532e-05	0.914474	0
1:2763242	1	0.120825	0.123173	3.00532e-05	0.914474	0
1:2869469	0	0.68476	0.675887	0.000417423	0.872095	0
1:2869469	2	0.00287056	0.00208768	0.000417423	0.0400219	4.17933e-10
1:2869469	4	0.00287056	0.0026096	0.000417423	0.531096	2.1217e-159
1:2869469	6	0.30428	0.313674	0.000417423	0.864847	0
1:2869469	8	0.00234864	0.00313152	0.000417423	0.531096	2.1217e-159
1:2869469	-2	0.00287056	0.0026096	0.000417423	0.832459	0
1:2884843	0	0.815501	0.817328	9.19826e-06	0.792679	0
1:2884843	1	0.184499	0.182672	9.19826e-06	0.792679	0
1:2895645	0	0.896921	0.896138	5.24974e-06	0.97834	0
1:2895645	-1	0.103079	0.103862	5.24974e-06	0.97834	0
1:2917169	0	0.00208768	0.00208768	0.000147916	0.447957	1.7715e-125
1:2917169	1	0.846816	0.849165	0.000147916	0.887429	0
1:2917169	2	0.0227035	0.0203549	0.000147916	0.519376	2.8594e-154
1:2917169	-1	0.0135699	0.0125261	0.000147916	0.887747	0
1:2917169	-2	0.114823	0.115866	0.000147916	0.984782	0
1:2960198	8	0.186065	0.18737	7.07213e-06	0.964138	0
1:2960198	0	0.813935	0.81263	7.07213e-06	0.964138	0
1:2960830	0	0.827244	0.823591	0.00141219	0.92758	0
1:2960830	1	0.00182672	0.000521921	0.00141219	nan	1
1:2960830	-1	0.170929	0.175887	0.00141219	0.934498	0
1:3005009	0	0.676409	0.680585	0.00302734	0.876949	0
1:3005009	3	0.00652401	0.00521921	0.00302734	0.908132	0
1:3005009	4	0.0169624	0.0114823	0.00302734	0.259508	2.15786e-64
1:3005009	7	0.00339248	0.00208768	0.00302734	0.140319	2.80868e-33
1:3005009	8	0.000782881	0	0.00302734	nan	1
1:3005009	11	0.288883	0.297495	0.00302734	0.885256	0
1:3005009	15	0.00704593	0.00313152	0.00302734	0.0444593	4.33987e-11
1:3006480	8	0.401618	0.401357	8.0115e-05	0.964203	0
1:3006480	0	0.59786	0.598643	8.0115e-05	0.964203	0
1:3025468	0	0.5762	0.5762	0.000132926	0.978875	0
1:3025468	1	0.0665449	0.0673278	0.000132926	0.952057	0
1:3025468	-1	0.260438	0.255741	0.000132926	0.928868	0
1:3025468	-2	0.0968163	0.100731	0.000132926	0.898131	0
1:3034668	0	0.900052	0.901879	0.000301516	0.887057	0
1:3034668	-8	0.000782881	0.00104384	0.000301516	nan	1
1:3034668	-6	0.0808977	0.0803758	0.000301516	0.909327	0
1:3034668	6	0.0177453	0.0167015	0.000301516	0.796902	0
1:3045950	0	0.94024	0.941023	0.000204759	0.735869	1.28108e-278
1:3045950	2	0.026096	0.0281837	0.000204759	0.849729	0
1:3045950	-2	0.0336639	0.0307933	0.000204759	0.647911	6.38893e-219
1:3046400	0	0.911795	0.911273	3.34329e-06	0.900917	0
1:3046400	3	0.0882046	0.0887265	3.34329e-06	0.900917	0
1:3066949	0	0.662056	0.670668	0.000541974	0.879672	0
1:3066949	1	0.0540188	0.0474948	0.000541974	0.84255	0
1:3066949	2	0.0140919	0.0135699	0.000541974	0.848105	0
1:3066949	-1	0.265136	0.26357	0.000541974	0.870861	0
1:3066949	-2	0.00417537	0.00417537	0.000541974	0.640375	4.45865e-214
1:3086622	0	0.495042	0.495825	1.09862e-05	0.915492	0
1:3086622	3	0.0576722	0.0563674	1.09862e-05	0.833774	0
1:3086622	-1	0.447286	0.447808	1.09862e-05	0.917492	0
1:3092511	0	0.775835	0.771921	0.00113753	0.911779	0
1:3092511	-12	0.00156576	0	0.00113753	nan	1
1:3092511	4	0.222338	0.227557	0.00113753	0.905727	0
1:3116898	0	0.902401	0.921712	0.00234432	0.652615	1.02781e-221
1:3116898	1	0.0975992	0.0782881	0.00234432	0.652615	1.02781e-221
1:3166104	0	0.628914	0.639353	0.000868248	0.887953	0
1:3166104	1	0.00574113	0.00313152	0.000868248	0.597476	6.47528e-191
1:3166104	-1	0.364823	0.357516	0.000868248	0.891236	0
1:3177687	0	0.158142	0.153445	0.000358276	0.885032	0
1:3177687	1	0.756002	0.76618	0.000358276	0.884901	0
1:3177687	2	0.0446242	0.0412317	0.000358276	0.883483	0
1:3177687	-1	0.0409708	0.0391441	0.000358276	0.799994	0
1:3190003	0	0.821764	0.823591	9.41335e-06	0.941832	0
1:3190003	-4	0.178236	0.176409	9.41335e-06	0.941832	0
1:3190379	0	0.647443	0.667015	0.00469197	0.705507	9.34609e-256
1:3190379	2	0.0558455	0.0495825	0.00469197	0.520954	8.57376e-155
1:3190379	4	0.033142	0.0339248	0.00469197	0.674096	9.93966e-235
1:3190379	6	0.00443633	0.00156576	0.00469197	0.373035	6.4417e-99
1:3190379	-12	0.00182672	0.000521921	0.00469197	nan	1
1:3190379	-8	0.0013048	0	0.00469197	nan	1
1:3190379	-6	0.0469729	0.0454071	0.00469197	0.707066	7.40654e-257
1:3190379	-4	0.166493	0.167537	0.00469197	0.874556	0
1:3190379	-2	0.0425365	0.0344468	0.00469197	0.394246	4.5693e-106
1:3196615	0	0.900574	0.901357	1.00442e-05	0.678216	1.29192e-237
1:3196615	1	0.00365344	0.00365344	1.00442e-05	0.377756	1.3658e-100
1:3196615	-1	0.0957724	0.0949896	1.00442e-05	0.692518	4.66392e-247
1:3213845	0	0.197547	0.193111	0.000769223	0.8013	0
1:3213845	1	0.0232255	0.0213987	0.000769223	0.813096	0
1:3213845	2	0.00104384	0.000521921	0.000769223	nan	1
1:3213845	-2	0.489823	0.491127	0.000769223	0.875093	0
1:3213845	-9	0.00182672	0.00156576	0.000769223	0.749212	1.75525e-288
1:3213845	-3	0.0344468	0.0323591	0.000769223	0.79695	0
1:3213845	-1	0.251566	0.259395	0.000769223	0.761348	9.46344e-299
1:3230632	0	0.678758	0.690501	0.00443841	0.755826	5.14445e-294
1:3230632	1	0.0934238	0.0829854	0.00443841	0.68896	6.6042e-244
1:3230632	2	0.000782881	0.000521921	0.00443841	nan	1
1:3230632	3	0.000782881	0	0.00443841	nan	1
1:3230632	4	0.0190501	0.0187891	0.00443841	0.417896	4.20706e-114
1:3230632	5	0.0965553	0.098643	0.00443841	0.779244	0
1:3230632	6	0.00704593	0.00678497	0.00443841	0.513919	1.87508e-151
1:3230632	7	0.0200939	0.0172234	0.00443841	0.218124	6.62979e-53
1:3230632	8	0.0420146	0.0438413	0.00443841	0.348636	8.4564e-91
1:3230632	9	0.0221816	0.019833	0.00443841	0.0685905	1.92178e-16
1:3230632	10	0.0159186	0.019833	0.00443841	0.204637	2.36837e-49
1:3230632	11	0.00104384	0.000521921	0.00443841	nan	1
1:3230632	-1	0.00234864	0.000521921	0.00443841	nan	1
1:3248015	0	0.845251	0.848643	0.000227068	0.964254	0
1:3248015	8	0.000782881	0	0.000227068	nan	1
1:3248015	4	0.153967	0.151357	0.000227068	0.960292	0
1:3252167	0	0.261221	0.275574	0.00825388	0.834012	0
1:3252167	2	0.0315762	0.0318372	0.00825388	0.468769	6.47611e-133
1:3252167	4	0.0474948	0.0370564	0.00825388	0.577613	2.3419e-180
1:3252167	6	0.0349687	0.0271399	0.00825388	0.356903	2.37235e-93
1:3252167	8	0.0357516	0.0318372	0.00825388	0.157131	2.97745e-37
1:3252167	10	0.0618476	0.0704593	0.00825388	0.204168	3.52102e-49
1:3252167	12	0.0832463	0.0939457	0.00825388	0.379251	1.12322e-100
1:3252167	14	0.0699374	0.0615866	0.00825388	0.235786	1.36504e-57
1:3252167	16	0.00861169	0.00469729	0.00825388	0.0541695	3.35076e-13
1:3252167	18	0.00182672	0.00208768	0.00825388	1.77285e-05	0.896661
1:3252167	-12	0.000782881	0	0.00825388	nan	1
1:3252167	-8	0.00208768	0.00104384	0.00825388	nan	1
1:3252167	20	0.000782881	0.00104384	0.00825388	nan	1
1:3252167	-6	0.272965	0.279228	0.00825388	0.918818	0
1:3252167	-4	0.0829854	0.0803758	0.00825388	0.780444	0
1:3252167	-2	0.00391441	0.00208768	0.00825388	3.5607e-05	0.853961
1:3260064	0	0.692589	0.699374	0.000587541	0.892644	0
1:3260064	1	0.305846	0.299582	0.000587541	0.898625	0
1:3260064	2	0.00104384	0	0.000587541	nan	1
1:3323132	0	0.908142	0.913883	0.00275923	0.873166	0
1:3323132	1	0.0026096	0.000521921	0.00275923	nan	1
1:3323132	-2	0.00208768	0.0026096	0.00275923	0.799161	0
1:3323132	-1	0.0871608	0.0829854	0.00275923	0.88616	0
1:3341640	0	0.802714	0.813674	0.000830285	0.680563	6.90559e-239
1:3341640	1	0.193372	0.184238	0.000830285	0.675873	7.29937e-236
1:3341640	2	0.00313152	0.00156576	0.000830285	2.31711e-05	0.881776
1:3341640	-1	0.000782881	0.000521921	0.000830285	nan	1
1:3352764	0	0.0981211	0.0949896	0.00050287	0.789882	0
1:3352764	1	0.00104384	0	0.00050287	nan	1
1:3352764	-2	0.00991649	0.00887265	0.00050287	0.748542	7.89017e-289
1:3352764	-1	0.890919	0.896138	0.00050287	0.796777	0
1:3365317	0	0.817328	0.819415	0.00107524	0.808283	0
1:3365317	1	0.0454071	0.0422756	0.00107524	0.687961	1.70128e-243
1:3365317	4	0.00574113	0.00365344	0.00107524	0.748598	2.82497e-288
1:3365317	5	0.000782881	0.000521921	0.00107524	nan	1
1:3365317	6	0.0647182	0.0683716	0.00107524	0.829718	0
1:3365317	7	0.000782881	0	0.00107524	nan	1
1:3365317	-3	0.00469729	0.00417537	0.00107524	0.22425	1.3562e-54
1:3365317	-1	0.0600209	0.0615866	0.00107524	0.834954	0
1:3402491	-22	0.00678497	0.00626305	0.002692	0.772873	0
1:3402491	-21	0.026096	0.0224426	0.002692	0.648836	1.47494e-218
1:3402491	-20	0.837944	0.852818	0.002692	0.766642	4.45109e-303
1:3402491	-19	0.00365344	0.00156576	0.002692	2.33179e-05	0.88159
1:3402491	-13	0.00104384	0	0.002692	nan	1
1:3402491	-10	0.0775052	0.0756785	0.002692	0.863844	0
1:3402491	-9	0.0253132	0.0213987	0.002692	0.570248	8.8272e-177
1:3402491	-8	0.00704593	0.00730689	0.002692	0.406455	5.90723e-110
1:3402491	-7	0.0026096	0.00156576	0.002692	1.66205e-05	0.899925
1:3402491	-6	0.00626305	0.00678497	0.002692	0.404179	3.66242e-109
1:3402491	-5	0.00313152	0.00313152	0.002692	0.518695	2.43657e-153
1:3402491	-4	0.00104384	0.00104384	0.002692	nan	1
1:3402491	-1	0.000782881	0	0.002692	nan	1
1:3403298	0	0.92928	0.928497	7.6074e-06	0.910347	0
1:3403298	-6	0.0707203	0.0715031	7.6074e-06	0.910347	0
1:3407688	0	0.804802	0.827244	0.00264324	0.805536	0
1:3407688	1	0.0576722	0.0448852	0.00264324	0.647018	3.6152e-218
1:3407688	-1	0.0485386	0.0407098	0.00264324	0.665899	1.4177e-229
1:3407688	-2	0.0887265	0.0871608	0.00264324	0.934989	0
1:3420264	0	0.880741	0.879436	1.06446e-05	0.97115	0
1:3420264	-4	0.119259	0.120564	1.06446e-05	0.97115	0
1:3430809	0	0.618476	0.612735	0.000285242	0.942053	0
1:3430809	1	0.0026096	0.00365344	0.000285242	0.111541	2.15237e-26
1:3430809	-1	0.378914	0.383612	0.000285242	0.958771	0
1:3442957	0	0.495825	0.5	9.20763e-05	0.946942	0
1:3442957	1	0.346033	0.341858	9.20763e-05	0.945119	0
1:3442957	2	0.103601	0.101775	9.20763e-05	0.967907	0
1:3442957	-1	0.0545407	0.0563674	9.20763e-05	0.942394	0
1:3455258	0	0.153184	0.153445	0.0202171	0.222014	7.85077e-54
1:3455258	2	0.0662839	0.0579332	0.0202171	0.194538	1.2326e-46
1:3455258	4	0.0193111	0.0109603	0.0202171	0.0131469	0.000390104
1:3455258	6	0.00913361	0.00730689	0.0202171	0.0307188	5.1589e-08
1:3455258	8	0.0185282	0.0203549	0.0202171	0.129781	1.40121e-30
1:3455258	10	0.0161795	0.0120042	0.0202171	0.122109	9.37999e-29
1:3455258	12	0.00548017	0.00365344	0.0202171	7.05468e-05	0.795671
1:3455258	14	0.00234864	0.0026096	0.0202171	1.77659e-05	0.896607
1:3455258	16	0.00313152	0.00104384	0.0202171	nan	1
1:3455258	-22	0.0529749	0.0694154	0.0202171	0.706987	9.834e-256
1:3455258	-20	0.000782881	0.00156576	0.0202171	6.64121e-06	0.936674
1:3455258	-18	0.0529749	0.0506263	0.0202171	0.914975	0
1:3455258	-16	0.0026096	0.00313152	0.0202171	0.297157	7.18178e-75
1:3455258	-14	0.00835073	0.0109603	0.0202171	0.449116	2.88511e-125
1:3455258	-12	0.00313152	0.00156576	0.0202171	2.00078e-05	0.890316
1:3455258	-10	0.262004	0.263048	0.0202171	0.686278	1.26271e-241
1:3455258	-8	0.0448852	0.0474948	0.0202171	0.338527	1.9975e-87
1:3455258	-6	0.0258351	0.0140919	0.0202171	0.119118	4.78525e-28
1:3455258	-4	0.0206159	0.0109603	0.0202171	0.0649106	1.3833e-15
1:3455258	-2	0.231211	0.256263	0.0202171	0.459742	2.70933e-129
1:3476081	0	0.329332	0.337683	0.00672583	0.530859	5.76339e-159
1:3476081	1	0.319154	0.334551	0.00672583	0.549842	1.57304e-167
1:3476081	2	0.00782881	0.00991649	0.00672583	0.565205	9.93966e-175
1:3476081	3	0.00104384	0	0.00672583	nan	1
1:3476081	-2	0.00548017	0.00156576	0.00672583	0.0610631	9.12008e-15
1:3476081	-10	0.00339248	0.00208768	0.00672583	0.569628	7.54358e-177
1:3476081	-9	0.0013048	0.00104384	0.00672583	nan	1
1:3476081	-7	0.00391441	0.00208768	0.00672583	0.140314	3.28022e-33
1:3476081	-4	0.239562	0.240605	0.00672583	0.64211	4.43261e-215
1:3476081	-3	0.0798539	0.0641962	0.00672583	0.482529	1.23959e-138
1:3476081	-1	0.00913361	0.00626305	0.00672583	0.150432	1.11755e-35
1:3491197	0	0.947025	0.956681	0.000992391	0.722807	1.35447e-268
1:3491197	4	0.0529749	0.0433194	0.000992391	0.722807	1.35447e-268
1:3495099	0	0.693372	0.720251	0.00291833	0.68304	9.42325e-241
1:3495099	1	0.0902923	0.0887265	0.00291833	0.759343	6.02347e-298
1:3495099	2	0.00182672	0.00156576	0.00291833	0.33159	1.04963e-85
1:3495099	-2	0.00756785	0.00365344	0.00291833	0.250229	8.45289e-62
1:3495099	-1	0.206942	0.185804	0.00291833	0.673736	9.6171e-235
1:3515277	0	0.0785491	0.0777662	0.00206349	0.557623	1.68669e-171
1:3515277	1	0.00756785	0.00313152	0.00206349	9.34696e-05	0.765051
1:3515277	2	0.00313152	0.00365344	0.00206349	4.63908e-05	0.833246
1:3515277	-2	0.792015	0.802714	0.00206349	0.644954	3.48988e-217
1:3515277	-4	0.0383612	0.0360125	0.00206349	0.941303	0
1:3515277	-3	0.0407098	0.0386221	0.00206349	0.577669	3.91253e-181
1:3515277	-1	0.039666	0.0381002	0.00206349	0.216409	1.30927e-52
1:3543146	0	0.89953	0.899269	0.000170845	0.89185	0
1:3543146	1	0.0748956	0.0756785	0.000170845	0.858099	0
1:3543146	2	0.0156576	0.0156576	0.000170845	0.907689	0
1:3543146	-1	0.00887265	0.00887265	0.000170845	0.774789	0
1:3548448	0	0.942328	0.946764	0.000942708	0.802309	0
1:3548448	1	0.0490605	0.0474948	0.000942708	0.81943	0
1:3548448	2	0.00652401	0.00521921	0.000942708	0.855895	0
1:3548448	-1	0.00104384	0	0.000942708	nan	1
1:3548448	-2	0.00104384	0.000521921	0.000942708	nan	1
1:3567023	0	0.943633	0.943111	5.25951e-06	0.933456	0
1:3567023	2	0.0563674	0.0568894	5.25951e-06	0.933456	0
1:3575735	0	0.192328	0.194154	0.000916	0.93959	0
1:3575735	1	0.167276	0.165971	0.000916	0.897391	0
1:3575735	2	0.00443633	0.00521921	0.000916	0.195391	4.30497e-47
1:3575735	3	0.052714	0.0490605	0.000916	0.899458	0
1:3575735	-1	0.581942	0.585595	0.000916	0.937185	0
1:3575735	-2	0.0013048	0	0.000916	nan	1
1:3578623	0	0.808194	0.814196	0.000111495	0.932917	0
1:3578623	1	0.191806	0.185804	0.000111495	0.932917	0
1:3582217	0	0.390658	0.377349	0.000548995	0.816441	0
1:3582217	1	0.0213987	0.019833	0.000548995	0.731798	1.92499e-275
1:3582217	2	0.00208768	0.0026096	0.000548995	0.264714	7.33001e-66
1:3582217	-1	0.585856	0.600209	0.000548995	0.841634	0
1:3582382	0	0.201983	0.192589	0.000443954	0.930403	0
1:3582382	1	0.734081	0.74739	0.000443954	0.891866	0
1:3582382	2	0.0639353	0.0600209	0.000443954	0.808384	0
1:3584309	0	0.888048	0.89405	0.000168469	0.830015	0
1:3584309	1	0.0167015	0.0151357	0.000168469	0.558004	1.11676e-171
1:3584309	-1	0.0952505	0.0908142	0.000168469	0.859233	0
1:3585076	0	0.259916	0.268267	0.0101953	0.826665	0
1:3585076	2	0.0733299	0.0683716	0.0101953	0.637184	8.33735e-212
1:3585076	4	0.0336639	0.0307933	0.0101953	0.557077	1.55322e-170
1:3585076	6	0.387526	0.398225	0.0101953	0.736686	4.20809e-278
1:3585076	8	0.137526	0.131524	0.0101953	0.589432	3.15087e-186
1:3585076	10	0.00548017	0.00104384	0.0101953	nan	1
1:3585076	12	0.0013048	0	0.0101953	nan	1
1:3585076	-10	0.0798539	0.0814196	0.0101953	0.915151	0
1:3585076	-8	0.00574113	0.00417537	0.0101953	0.553204	9.83341e-169
1:3585076	-4	0.0127871	0.013048	0.0101953	0.710922	8.49801e-259
1:3585076	-2	0.00234864	0.0026096	0.0101953	0.638315	1.88355e-212
1:3636455	0	0.0707203	0.0610647	0.0169828	0.215871	2.32367e-52
1:3636455	2	0.309238	0.355428	0.0169828	0.51344	2.09194e-151
1:3636455	4	0.126827	0.106994	0.0169828	0.320103	5.4172e-82
1:3636455	6	0.0892484	0.0845511	0.0169828	0.28819	1.81395e-72
1:3636455	8	0.0227035	0.00991649	0.0169828	0.0324469	2.04515e-08
1:3636455	10	0.0250522	0.0271399	0.0169828	0.185546	1.81688e-44
1:3636455	12	0.00913361	0.00521921	0.0169828	0.0232509	2.17766e-06
1:3636455	14	0.00339248	0.000521921	0.0169828	nan	1
1:3636455	18	0.000782881	0.00156576	0.0169828	3.29629e-06	0.955292
1:3636455	-10	0.00574113	0.00521921	0.0169828	0.0646429	1.43449e-15
1:3636455	-8	0.0417537	0.0407098	0.0169828	0.814116	0
1:3636455	-6	0.0187891	0.019833	0.0169828	0.572558	2.8937e-178
1:3636455	-4	0.00991649	0.00782881	0.0169828	0.194022	1.20879e-46
1:3636455	-2	0.26618	0.274008	0.0169828	0.608734	1.34506e-196
1:3645555	0	0.274791	0.278706	0.00317873	0.95687	0
1:3645555	2	0.00156576	0.000521921	0.00317873	nan	1
1:3645555	6	0.647182	0.656054	0.00317873	0.931161	0
1:3645555	8	0.0013048	0.000521921	0.00317873	nan	1
1:3645555	10	0.0013048	0	0.00317873	nan	1
1:3645555	14	0.00835073	0.00835073	0.00317873	1	0
1:3645555	-2	0.0644572	0.0558455	0.00317873	0.801342	0
1:3650484	0	0.210073	0.210334	0.00146576	0.892095	0
1:3650484	1	0.680063	0.694676	0.00146576	0.851605	0
1:3650484	2	0.0621086	0.0511482	0.00146576	0.676772	5.99874e-236
1:3650484	-1	0.0467119	0.0433194	0.00146576	0.854691	0
1:3660482	0	0.617432	0.616388	0.000932833	0.932814	0
1:3660482	1	0.0167015	0.0167015	0.000932833	0.872067	0
1:3660482	2	0.000782881	0.000521921	0.000932833	nan	1
1:3660482	-2	0.0349687	0.0334029	0.000932833	0.906599	0
1:3660482	-3	0.32881	0.332985	0.000932833	0.940288	0
1:3660482	-1	0.0013048	0	0.000932833	nan	1
1:3669871	0	0.193633	0.199374	0.000661747	0.724014	3.19894e-269
1:3669871	1	0.00391441	0.00521921	0.000661747	0.00818958	0.00508448
1:3669871	-20	0.045929	0.0464509	0.000661747	1	0
1:3669871	-1	0.745042	0.740605	0.000661747	0.775867	0
1:3669871	-7	0.00704593	0.00574113	0.000661747	0.561782	2.77886e-173
1:3669871	-2	0.00391441	0.0026096	0.000661747	0.111539	2.28822e-26
1:3672904	0	0.840031	0.843424	0.00245817	0.93453	0
1:3672904	1	0.0962944	0.098643	0.00245817	0.936926	0
1:3672904	2	0.013309	0.0104384	0.00245817	0.780239	0
1:3672904	3	0.0480167	0.0464509	0.00245817	0.95935	0
1:3672904	-1	0.00234864	0.00104384	0.00245817	nan	1
1:3675615	0	0.724687	0.725992	0.00254171	0.905967	0
1:3675615	1	0.0104384	0.00574113	0.00254171	0.0784004	1.20857e-18
1:3675615	-2	0.236691	0.244259	0.00254171	0.956871	0
1:3675615	-3	0.0013048	0.00104384	0.00254171	nan	1
1:3675615	-1	0.026357	0.0219207	0.00254171	0.712216	1.00359e-259
1:3675781	0	0.747912	0.749478	0.000616439	0.955148	0
1:3675781	1	0.250261	0.249478	0.000616439	0.960454	0
1:3675781	2	0.00104384	0	0.000616439	nan	1
1:3675781	-1	0.000782881	0.00104384	0.000616439	nan	1
1:3681597	0	0.41571	0.417537	0.000460527	0.812003	0
1:3681597	1	0.0101775	0.00782881	0.000460527	0.118244	6.36194e-28
1:3681597	-2	0.145094	0.141962	0.000460527	0.798514	0
1:3681597	-1	0.427975	0.432672	0.000460527	0.824754	0
1:3683396	0	0.692067	0.701461	0.00347504	0.725772	2.88852e-270
1:3683396	1	0.23904	0.23904	0.00347504	0.723041	3.27055e-268
1:3683396	2	0.032881	0.026096	0.00347504	0.57054	2.73886e-177
1:3683396	3	0.00182672	0.000521921	0.00347504	nan	1
1:3683396	4	0.00182672	0.000521921	0.00347504	nan	1
1:3683396	-1	0.0213987	0.0219207	0.00347504	0.502153	1.19147e-146
1:3683396	-2	0.0109603	0.0104384	0.00347504	0.856577	0
1:3697539	0	0.895877	0.894572	1.63818e-05	0.936615	0
1:3697539	1	0.0808977	0.0819415	1.63818e-05	0.936975	0
1:3697539	-1	0.0232255	0.0234864	1.63818e-05	0.953909	0
1:3699670	0	0.876827	0.878392	0.000178051	0.94663	0
1:3699670	1	0.0221816	0.0193111	0.000178051	0.89852	0
1:3699670	-1	0.100992	0.102296	0.000178051	0.95868	0
1:3699980	0	0.38857	0.390397	0.000168806	0.963726	0
1:3699980	2	0.586117	0.584551	0.000168806	0.949871	0
1:3699980	3	0.0104384	0.00887265	0.000168806	0.600282	1.44703e-192
1:3699980	4	0.0148747	0.0161795	0.000168806	0.966699	0
1:3702437	0	0.926148	0.925887	0.00133893	0.949055	0
1:3702437	1	0.00182672	0.00104384	0.00133893	nan	1
1:3702437	-1	0.0720251	0.0730689	0.00133893	0.977288	0
1:3709024	0	0.332985	0.343424	0.002288	0.796831	0
1:3709024	1	0.0795929	0.0683716	0.002288	0.652227	2.9737e-221
1:3709024	2	0.000782881	0	0.002288	nan	1
1:3709024	3	0.0887265	0.0949896	0.002288	0.921167	0
1:3709024	4	0.491388	0.48904	0.002288	0.884682	0
1:3709024	5	0.00521921	0.00365344	0.002288	0.320308	3.86559e-82
1:3709024	-1	0.0013048	0.000521921	0.002288	nan	1
1:3722790	0	0.393006	0.390397	1.36615e-05	0.961207	0
1:3722790	-2	0.606994	0.609603	1.36615e-05	0.961207	0
1:3724008	0	0.384134	0.382568	0.0031861	0.954337	0
1:3724008	4	0.00208768	0	0.0031861	nan	1
1:3724008	8	0.00339248	0.0026096	0.0031861	0.111541	2.15237e-26
1:3724008	12	0.0631524	0.072547	0.0031861	0.832353	0
1:3724008	16	0.00600209	0.00313152	0.0031861	0.0524398	7.27744e-13
1:3724008	-8	0.518528	0.51618	0.0031861	0.972266	0
1:3724008	-4	0.0227035	0.0229645	0.0031861	0.911116	0
1:3724191	0	0.622651	0.622651	0.00138133	0.931814	0
1:3724191	1	0.00913361	0.00678497	0.00138133	0.761462	3.68047e-299
1:3724191	-2	0.0013048	0	0.00138133	nan	1
1:3724191	-3	0.00104384	0.00104384	0.00138133	nan	1
1:3724191	-1	0.365866	0.36952	0.00138133	0.939967	0
1:3729819	0	0.391441	0.390919	0.00128226	0.957077	0
1:3729819	1	0.600992	0.600731	0.00128226	0.963365	0
1:3729819	2	0.00704593	0.00678497	0.00128226	1	0
1:3732253	0	0.416754	0.413361	0.000102961	0.97218	0
1:3732253	-1	0.582724	0.586117	0.000102961	0.97218	0
1:3747338	0	0.0707203	0.0688935	2.86119e-05	0.861188	0
1:3747338	1	0.00365344	0.00365344	2.86119e-05	0.210921	3.72786e-51
1:3747338	-1	0.681889	0.683716	2.86119e-05	0.952053	0
1:3747338	-2	0.243737	0.243737	2.86119e-05	0.968349	0
1:3749552	0	0.344468	0.346555	5.09621e-05	0.962908	0
1:3749552	1	0.409708	0.409708	5.09621e-05	0.951171	0
1:3749552	-1	0.00339248	0.0026096	5.09621e-05	0.531096	2.1217e-159
1:3749552	-2	0.242432	0.241127	5.09621e-05	0.948514	0
1:3752570	0	0.0803758	0.0819415	2.11629e-05	0.963518	0
1:3752570	-1	0.919624	0.918058	2.11629e-05	0.963518	0
1:3752864	0	0.0709812	0.0741127	9.32171e-05	0.943225	0
1:3752864	-1	0.00313152	0.0026096	9.32171e-05	0.0866128	1.35273e-20
1:3752864	-3	0.257568	0.255741	9.32171e-05	0.964959	0
1:3752864	-2	0.668319	0.667537	9.32171e-05	0.940272	0
1:3753033	0	0.324374	0.332985	0.00205012	0.928167	0
1:3753033	1	0.539144	0.537056	0.00205012	0.901251	0
1:3753033	2	0.0279228	0.0250522	0.00205012	0.628988	2.11734e-207
1:3753033	3	0.10595	0.103862	0.00205012	0.906693	0
1:3753033	4	0.00208768	0.00104384	0.00205012	nan	1
1:3758649	0	0.74739	0.747912	4.08051e-07	0.929635	0
1:3758649	-6	0.25261	0.252088	4.08051e-07	0.929635	0
1:3759887	0	0.560021	0.56263	0.000536062	0.914664	0
1:3759887	1	0.411013	0.408664	0.000536062	0.907987	0
1:3759887	2	0.0268789	0.0250522	0.000536062	0.781939	0
1:3759887	-1	0.00182672	0.00313152	0.000536062	0.164222	4.35864e-39
1:3759936	0	0.307933	0.311587	0.00158473	0.936495	0
1:3759936	1	0.680585	0.679019	0.00158473	0.937682	0
1:3759936	2	0.00182672	0	0.00158473	nan	1
1:3759936	-2	0.000782881	0	0.00158473	nan	1
1:3759936	-1	0.00887265	0.00939457	0.00158473	0.900867	0
1:3765829	0	0.0748956	0.0772443	0.00102768	0.898918	0
1:3765829	-2	0.00156576	0.000521921	0.00102768	nan	1
1:3765829	-1	0.923539	0.922234	0.00102768	0.887717	0
1:3766398	0	0.739301	0.738518	0.000437216	0.958529	0
1:3766398	1	0.252088	0.253653	0.000437216	0.964937	0
1:3766398	3	0.00104384	0.00104384	0.000437216	nan	1
1:3766398	-1	0.00756785	0.00678497	0.000437216	0.688582	6.57024e-244
1:3769969	0	0.715031	0.718685	0.000632172	0.950728	0
1:3769969	1	0.00835073	0.00521921	0.000632172	0.58404	2.72138e-184
1:3769969	2	0.0240084	0.0240084	0.000632172	0.912964	0
1:3769969	-1	0.25261	0.252088	0.000632172	0.964773	0
1:3771198	0	0.468685	0.474948	0.000542607	0.934329	0
1:3771198	1	0.00652401	0.00417537	0.000542607	0.720894	3.63008e-267
1:3771198	-1	0.0281837	0.0287056	0.000542607	0.627225	4.61319e-207
1:3771198	-4	0.00861169	0.00835073	0.000542607	0.716113	1.22402e-263
1:3771198	-3	0.227818	0.221816	0.000542607	0.907931	0
1:3771198	-2	0.260177	0.262004	0.000542607	0.936771	0
1:3771435	0	0.0822025	0.0840292	0.000250834	0.880236	0
1:3771435	1	0.649008	0.648747	0.000250834	0.879452	0
1:3771435	2	0.263831	0.262004	0.000250834	0.856013	0
1:3771435	3	0.00417537	0.00469729	0.000250834	8.03695e-05	0.782021
1:3771733	0	0.0712422	0.0772443	0.000689512	0.906702	0
1:3771733	1	0.019572	0.0177453	0.000689512	0.807264	0
1:3771733	2	0.00313152	0.00365344	0.000689512	0.874078	0
1:3771733	-2	0.36691	0.366388	0.000689512	0.943681	0
1:3771733	-4	0.398225	0.398225	0.000689512	0.928736	0
1:3771733	-3	0.0122651	0.00991649	0.000689512	0.626576	2.84209e-206
1:3771733	-1	0.128392	0.126305	0.000689512	0.859629	0
1:3771913	0	0.0717641	0.0772443	0.000304158	0.873874	0
1:3771913	-2	0.398486	0.401879	0.000304158	0.943628	0
1:3771913	-1	0.529749	0.520877	0.000304158	0.934734	0
1:3777713	0	0.0806367	0.0829854	0.000701262	0.876725	0
1:3777713	1	0.574374	0.575157	0.000701262	0.926105	0
1:3777713	2	0.266962	0.268267	0.000701262	0.92064	0
1:3777713	3	0.0140919	0.00991649	0.000701262	0.530136	5.64394e-159
1:3777713	-6	0.0639353	0.0636743	0.000701262	0.932381	0
1:3781636	0	0.0876827	0.0876827	2.8749e-07	0.856739	0
1:3781636	-1	0.912317	0.912317	2.8749e-07	0.856739	0
1:3789181	0	0.515397	0.518267	1.63736e-05	0.788756	0
1:3789181	17	0.484603	0.481733	1.63736e-05	0.788756	0
1:3790042	0	0.703027	0.712422	0.000983634	0.787719	0
1:3790042	1	0.145094	0.138831	0.000983634	0.821972	0
1:3790042	-2	0.00208768	0.00156576	0.000983634	0.749215	2.19063e-289
1:3790042	-4	0.0213987	0.0177453	0.000983634	0.615057	2.16813e-200
1:3790042	-3	0.127088	0.126827	0.000983634	0.89437	0
1:3790042	-1	0.0013048	0.0026096	0.000983634	1.64814e-05	0.900134
1:3794719	0	0.834551	0.84238	0.000954993	0.721999	5.45275e-268
1:3794719	1	0.138048	0.137265	0.000954993	0.806599	0
1:3794719	2	0.0240084	0.0182672	0.000954993	0.469284	1.14637e-133
1:3794719	3	0.00339248	0.00208768	0.000954993	0.197699	1.0837e-47
1:3798432	0	0.465553	0.47286	0.00179359	0.804216	0
1:3798432	1	0.00208768	0.000521921	0.00179359	nan	1
1:3798432	-1	0.532359	0.526618	0.00179359	0.809925	0
1:3799563	0	0.592119	0.606994	0.00297507	0.722335	3.05551e-268
1:3799563	1	0.000782881	0	0.00297507	nan	1
1:3799563	-1	0.00234864	0	0.00297507	nan	1
1:3799563	-3	0.294363	0.292797	0.00297507	0.690225	1.6305e-245
1:3799563	-2	0.110386	0.100209	0.00297507	0.631024	3.43716e-209
1:3806259	0	0.668058	0.672234	0.00219524	0.738096	4.36953e-280
1:3806259	1	0.0125261	0.0104384	0.00219524	0.43963	3.06458e-122
1:3806259	-1	0.195198	0.199374	0.00219524	0.738858	1.08692e-280
1:3806259	-3	0.00443633	0.00626305	0.00219524	0.831573	0
1:3806259	-2	0.119259	0.110125	0.00219524	0.703232	3.69208e-254
1:3811166	0	0.299582	0.306889	0.000283232	0.816206	0
1:3811166	1	0.521399	0.522443	0.000283232	0.818877	0
1:3811166	2	0.179019	0.170668	0.000283232	0.800151	0
1:3815081	0	0.352818	0.354906	0.00532597	0.782943	0
1:3815081	3	0.149791	0.13309	0.00532597	0.614943	6.5009e-200
1:3815081	5	0.00208768	0.00208768	0.00532597	0.123692	3.23608e-29
1:3815081	6	0.203288	0.224948	0.00532597	0.607417	6.6864e-196
1:3815081	8	0.00104384	0.000521921	0.00532597	nan	1
1:3815081	9	0.0294885	0.0245303	0.00532597	0.229378	5.66961e-56
1:3815081	-12	0.00548017	0.00678497	0.00532597	0.371301	3.04496e-98
1:3815081	-6	0.0623695	0.0641962	0.00532597	0.883303	0
1:3815081	-5	0.183716	0.183716	0.00532597	0.845675	0
1:3815081	-3	0.00782881	0.00313152	0.00532597	0.0840843	5.62279e-20
1:3815081	-2	0.00156576	0.00208768	0.00532597	1	0
1:3821740	0	0.621086	0.618998	0.000165955	0.823591	0
1:3821740	1	0.00313152	0.00313152	0.000165955	0.592861	1.50387e-188
1:3821740	-2	0.00365344	0.00417537	0.000165955	0.281816	1.09213e-70
1:3821740	-1	0.371868	0.373695	0.000165955	0.815045	0
1:3830232	0	0.664405	0.665449	0.000309775	0.86301	0
1:3830232	1	0.299582	0.300626	0.000309775	0.876046	0
1:3830232	2	0.00417537	0.00417537	0.000309775	0.541487	4.68441e-164
1:3830232	3	0.026618	0.0234864	0.000309775	0.836053	0
1:3830232	-1	0.00521921	0.00626305	0.000309775	0.47974	8.3971e-138
1:3833946	0	0.585334	0.588727	0.00118404	0.835256	0
1:3833946	1	0.395877	0.391962	0.00118404	0.828014	0
1:3833946	2	0.0138309	0.0172234	0.00118404	0.588394	2.76397e-186
1:3833946	-1	0.00443633	0.00208768	0.00118404	0.497901	4.89287e-145
1:3996638	0	0.359342	0.34238	0.00625442	0.312691	6.63451e-80
1:3996638	4	0.109864	0.09238	0.00625442	0.158962	7.41981e-38
1:3996638	8	0.0172234	0.0109603	0.00625442	0.00282996	0.0998546
1:3996638	12	0.0026096	0.00208768	0.00625442	0.197699	1.0837e-47
1:3996638	-12	0.00339248	0.00365344	0.00625442	0.322935	4.98087e-83
1:3996638	-8	0.0148747	0.00991649	0.00625442	0.215507	2.27448e-52
1:3996638	-4	0.492693	0.538622	0.00625442	0.468548	2.22655e-133
1:4002258	0	0.276879	0.240605	0.00502993	0.550681	2.89789e-168
1:4002258	1	0.707724	0.75	0.00502993	0.538289	1.30223e-162
1:4002258	2	0.0106994	0.00678497	0.00502993	0.112388	1.35975e-26
1:4002258	-1	0.00469729	0.0026096	0.00502993	0.0860153	1.8553e-20
1:4010963	0	0.868476	0.898225	0.0057295	0.589034	1.31461e-186
1:4010963	1	0.00208768	0.000521921	0.0057295	nan	1
1:4010963	-1	0.129436	0.101253	0.0057295	0.595426	7.33799e-190
1:4020745	0	0.563935	0.579332	0.00231395	0.877836	0
1:4020745	4	0.0412317	0.0334029	0.00231395	0.580461	3.91116e-182
1:4020745	8	0.0013048	0.000521921	0.00231395	nan	1
1:4020745	12	0.000782881	0	0.00231395	nan	1
1:4020745	-16	0.0498434	0.0495825	0.00231395	0.949845	0
1:4020745	-12	0.0208768	0.0208768	0.00231395	0.930648	0
1:4020745	-10	0.318372	0.314718	0.00231395	0.92884	0
1:4020745	-4	0.00313152	0.00156576	0.00231395	0.220126	1.71726e-53
1:4021888	0	0.632307	0.640397	0.000626421	0.85668	0
1:4021888	1	0.362735	0.354906	0.000626421	0.859027	0
1:4021888	2	0.00208768	0.00313152	0.000626421	0.0316406	2.97881e-08
1:4021888	-1	0.00287056	0.00156576	0.000626421	2.64536e-05	0.873679
1:4022517	0	0.940501	0.954593	0.00215033	0.602517	9.89724e-194
1:4022517	1	0.0438413	0.0354906	0.00215033	0.651669	3.77235e-221
1:4022517	-2	0.00208768	0.00156576	0.00215033	0.749215	2.19063e-289
1:4022517	-1	0.0135699	0.00835073	0.00215033	0.381478	7.72691e-102
1:4023033	0	0.575678	0.582463	0.00221603	0.876042	0
1:4023033	1	0.032881	0.032881	0.00221603	0.491901	2.0097e-142
1:4023033	-1	0.00234864	0.00104384	0.00221603	nan	1
1:4023033	-4	0.293058	0.29071	0.00221603	0.928183	0
1:4023033	-3	0.0934238	0.0902923	0.00221603	0.946326	0
1:4023033	-2	0.0026096	0.0026096	0.00221603	0.712784	1.12523e-260
1:4025359	0	0.371086	0.371086	7.9784e-05	0.985119	0
1:4025359	-1	0.628392	0.628914	7.9784e-05	0.985119	0
1:4045918	0	0.281576	0.283403	0.00142591	0.936535	0
1:4045918	2	0.00104384	0	0.00142591	nan	1
1:4045918	-8	0.0665449	0.0662839	0.00142591	0.927853	0
1:4045918	-6	0.00156576	0	0.00142591	nan	1
1:4045918	-4	0.00495825	0.00521921	0.00142591	0.322932	4.99433e-83
1:4045918	-2	0.644311	0.645094	0.00142591	0.907119	0
1:4046153	0	0.0122651	0.0151357	0.0204691	0.00733968	0.00804157
1:4046153	-46	0.0013048	0.00156576	0.0204691	9.90961e-06	0.922563
1:4046153	-44	0.00156576	0.000521921	0.0204691	nan	1
1:4046153	-42	0.0013048	0	0.0204691	nan	1
1:4046153	-40	0.00391441	0.00365344	0.0204691	0.353765	1.56004e-92
1:4046153	-38	0.0164405	0.0156576	0.0204691	0.581716	9.35709e-183
1:4046153	-34	0.00574113	0.00313152	0.0204691	0.0575127	5.68104e-14
1:4046153	-32	0.26357	0.291754	0.0204691	0.650145	8.70297e-220
1:4046153	-30	0.0772443	0.058977	0.0204691	0.367944	3.88078e-97
1:4046153	-28	0.0347077	0.0349687	0.0204691	0.39567	1.90703e-106
1:4046153	-26	0.11691	0.124739	0.0204691	0.57838	4.14967e-181
1:4046153	-24	0.0683716	0.0641962	0.0204691	0.363516	1.09021e-95
1:4046153	-22	0.0276618	0.0125261	0.0204691	0.00538935	0.023211
1:4046153	-20	0.0300104	0.0276618	0.0204691	0.146912	8.1272e-35
1:4046153	-18	0.07881	0.0782881	0.0204691	0.301358	2.40367e-76
1:4046153	-16	0.0245303	0.0193111	0.0204691	0.0356655	3.9905e-09
1:4046153	-14	0.0305324	0.0271399	0.0204691	0.056575	9.20217e-14
1:4046153	-12	0.0386221	0.0323591	0.0204691	0.0583742	3.64638e-14
1:4046153	-10	0.0519311	0.0485386	0.0204691	0.0720384	3.08609e-17
1:4046153	-8	0.079071	0.106994	0.0204691	0.191025	7.15473e-46
1:4046153	-6	0.0334029	0.0323591	0.0204691	0.0355597	4.2107e-09
1:4046153	-4	0.00208768	0.000521921	0.0204691	nan	1
1:4048856	0	0.284186	0.283925	7.35723e-05	0.959326	0
1:4048856	-2	0.0456681	0.0480167	7.35723e-05	0.957526	0
1:4048856	-1	0.670146	0.668058	7.35723e-05	0.967054	0
1:4063504	0	0.778967	0.782881	0.000175762	0.938167	0
1:4063504	4	0.177714	0.176409	0.000175762	0.93779	0
1:4063504	5	0.0430585	0.0401879	0.000175762	0.897094	0
1:4063980	0	0.64405	0.649791	0.000479741	0.890559	0
1:4063980	1	0.0245303	0.019833	0.000479741	0.57704	7.9772e-181
1:4063980	-1	0.33142	0.330376	0.000479741	0.93128	0
1:4067219	0	0.677453	0.677453	0.000272173	0.958702	0
1:4067219	-47	0.00234864	0.0026096	0.000272173	1	0
1:4067219	-1	0.00156576	0.00208768	0.000272173	1	0
1:4067219	-3	0.316545	0.316284	0.000272173	0.968372	0
1:4067219	-2	0.00156576	0.00156576	0.000272173	0.264712	8.56408e-66
1:4075157	0	0.637787	0.640397	0.000775059	0.887292	0
1:4075157	1	0.0302714	0.0276618	0.000775059	0.81172	0
1:4075157	2	0.00104384	0	0.000775059	nan	1
1:4075157	-1	0.31785	0.318894	0.000775059	0.905512	0
1:4075157	-4	0.00861169	0.00991649	0.000775059	0.946361	0
1:4075157	-2	0.00443633	0.00313152	0.000775059	0.748424	9.8616e-289
1:4075520	0	0.76905	0.779749	0.0019698	0.903769	0
1:4075520	1	0.00182672	0.00104384	0.0019698	nan	1
1:4075520	-2	0.000782881	0.00156576	0.0019698	0.665968	2.22382e-229
1:4075520	-1	0.22834	0.217641	0.0019698	0.902943	0
1:4085834	0	0.131263	0.136743	0.00104396	0.845702	0
1:4085834	1	0.331681	0.344468	0.00104396	0.824312	0
1:4085834	2	0.196764	0.186326	0.00104396	0.772519	0
1:4085834	3	0.00313152	0.00156576	0.00104396	1.97985e-05	0.890603
1:4085834	-2	0.0140919	0.013048	0.00104396	0.923941	0
1:4085834	-1	0.323069	0.31785	0.00104396	0.919001	0
1:4089915	0	0.830637	0.834551	0.000608065	0.929515	0
1:4089915	1	0.000782881	0	0.000608065	nan	1
1:4089915	-1	0.00521921	0.00313152	0.000608065	0.459755	5.73037e-130
1:4089915	-2	0.163361	0.162317	0.000608065	0.934454	0
1:4093778	0	0.218424	0.226514	0.00230694	0.844779	0
1:4093778	1	0.019833	0.0167015	0.00230694	0.767723	1.13236e-304
1:4093778	2	0.00104384	0.00104384	0.00230694	nan	1
1:4093778	-2	0.525835	0.535491	0.00230694	0.914846	0
1:4093778	-3	0.0109603	0.00626305	0.00230694	0.196304	3.10801e-47
1:4093778	-1	0.223904	0.213987	0.00230694	0.855534	0
1:4095481	0	0.847077	0.849165	9.08048e-05	0.957087	0
1:4095481	-3	0.152662	0.150835	9.08048e-05	0.957087	0
1:4110779	0	0.579854	0.575157	0.000134131	0.818528	0
1:4110779	1	0.400052	0.406576	0.000134131	0.805667	0
1:4110779	2	0.00991649	0.00887265	0.000134131	0.313612	3.48994e-80
1:4110779	3	0.00365344	0.00365344	0.000134131	1	0
1:4110779	-1	0.00652401	0.00574113	0.000134131	0.915699	0
1:4114125	0	0.620564	0.620042	8.31188e-05	0.685062	7.87805e-242
1:4114125	1	0.092119	0.091858	8.31188e-05	0.678369	1.81772e-237
1:4114125	-1	0.286795	0.2881	8.31188e-05	0.67526	1.80085e-235
1:4130034	0	0.937891	0.93476	0.000507178	0.676221	7.68396e-236
1:4130034	1	0.0610647	0.0641962	0.000507178	0.694269	9.94903e-248
1:4130034	2	0.00104384	0.00104384	0.000507178	nan	1
1:4139423	0	0.118476	0.115344	0.000546564	0.659512	1.20387e-225
1:4139423	1	0.00104384	0	0.000546564	nan	1
1:4139423	-1	0.475992	0.477035	0.000546564	0.713191	3.05987e-261
1:4139423	-2	0.403967	0.40762	0.000546564	0.74879	9.82605e-289
1:4184251	0	0.35595	0.34238	0.00144266	0.83857	0
1:4184251	1	0.00574113	0.00730689	0.00144266	0.344101	1.52184e-89
1:4184251	2	0.00574113	0.00417537	0.00144266	0.798314	0
1:4184251	3	0.085334	0.0929019	0.00144266	0.930201	0
1:4184251	4	0.00104384	0.000521921	0.00144266	nan	1
1:4184251	-1	0.54619	0.552714	0.00144266	0.876278	0
1:4202449	0	0.490605	0.48643	0.000375247	0.903004	0
1:4202449	1	0.00808977	0.00574113	0.000375247	0.601582	3.04456e-193
1:4202449	-1	0.501305	0.507829	0.000375247	0.916172	0
1:4206831	0	0.312109	0.314196	0.00307521	0.828454	0
1:4206831	2	0.0566284	0.0647182	0.00307521	0.774445	0
1:4206831	4	0.0404489	0.0365344	0.00307521	0.784891	0
1:4206831	8	0.00417537	0.00574113	0.00307521	0.00828981	0.00484265
1:4206831	12	0.300887	0.308977	0.00307521	0.76311	1.34582e-300
1:4206831	14	0.0180063	0.0146138	0.00307521	0.0977032	4.11778e-23
1:4206831	16	0.00730689	0.00626305	0.00307521	0.476366	3.53812e-136
1:4206831	18	0.0232255	0.0250522	0.00307521	0.377088	3.66905e-100
1:4206831	20	0.0268789	0.0240084	0.00307521	0.149892	1.51643e-35
1:4206831	22	0.177975	0.173278	0.00307521	0.671304	1.02209e-232
1:4206831	24	0.026618	0.0234864	0.00307521	0.201824	1.14482e-48
1:4206831	26	0.00313152	0.00313152	0.00307521	0.441642	7.35149e-123
1:4206831	28	0.00156576	0	0.00307521	nan	1
1:4211704	0	0.28523	0.2881	9.93063e-05	0.892268	0
1:4211704	2	0.714248	0.7119	9.93063e-05	0.892268	0
1:4215137	0	0.444676	0.457203	0.00360284	0.862594	0
1:4215137	3	0.188413	0.189979	0.00360284	0.812764	0
1:4215137	6	0.259134	0.253653	0.00360284	0.83715	0
1:4215137	9	0.0926409	0.091858	0.00360284	0.728722	3.18476e-272
1:4215137	12	0.0106994	0.00626305	0.00360284	0.52482	3.75665e-156
1:4215137	15	0.00182672	0.00104384	0.00360284	nan	1
1:4215137	-9	0.000782881	0	0.00360284	nan	1
1:4215137	-3	0.0013048	0	0.00360284	nan	1
1:4220264	0	0.575418	0.574635	0.000346502	0.860505	0
1:4220264	1	0.346555	0.352296	0.000346502	0.878103	0
1:4220264	2	0.0628914	0.0600209	0.000346502	0.849591	0
1:4220264	-2	0.000782881	0	0.000346502	nan	1
1:4220264	-1	0.0143528	0.013048	0.000346502	0.558193	9.09719e-172
1:4220966	0	0.507046	0.508873	0.000136572	0.914267	0
1:4220966	1	0.257307	0.257307	0.000136572	0.888575	0
1:4220966	2	0.0978601	0.100209	0.000136572	0.923816	0
1:4220966	-5	0.121868	0.11952	0.000136572	0.94321	0
1:4220966	-1	0.0159186	0.0140919	0.000136572	0.703103	2.47587e-254
1:4235506	0	0.178236	0.170146	0.000326248	0.918468	0
1:4235506	-1	0.00756785	0.00626305	0.000326248	0.797463	0
1:4235506	-3	0.0895094	0.091858	0.000326248	0.916427	0
1:4235506	-2	0.724687	0.731733	0.000326248	0.915048	0
1:4248574	0	0.645355	0.645616	0.000263356	0.921778	0
1:4248574	1	0.0970772	0.0944676	0.000263356	0.873311	0
1:4248574	2	0.250522	0.254697	0.000263356	0.969322	0
1:4248574	-1	0.00704593	0.00521921	0.000263356	0.128037	2.58813e-30
1:4254567	0	0.026618	0.026618	0.000199194	0.941317	0
1:4254567	1	0.0255741	0.0229645	0.000199194	0.978694	0
1:4254567	-1	0.947547	0.950418	0.000199194	0.959683	0
1:4285467	0	0.333507	0.33977	9.11665e-05	0.892383	0
1:4285467	1	0.573852	0.569415	9.11665e-05	0.891099	0
1:4285467	2	0.0926409	0.0908142	9.11665e-05	0.92253	0
1:4286229	0	0.893528	0.899269	0.000218698	0.75827	1.0277e-296
1:4286229	1	0.10595	0.100731	0.000218698	0.75827	1.0277e-296
1:4286403	0	0.328288	0.344468	0.00292412	0.649722	2.6202e-219
1:4286403	1	0.0931628	0.0902923	0.00292412	0.611202	1.05321e-197
1:4286403	2	0.00991649	0.00469729	0.00292412	0.296312	8.95398e-75
1:4286403	3	0.164927	0.165971	0.00292412	0.658953	7.73439e-225
1:4286403	4	0.256524	0.257829	0.00292412	0.733694	4.71501e-276
1:4286403	5	0.121347	0.110647	0.00292412	0.619105	5.88494e-202
1:4286403	6	0.0213987	0.0219207	0.00292412	0.586134	9.15239e-185
1:4286403	-1	0.00417537	0.00313152	0.00292412	0.85624	0
1:4287105	0	0.902401	0.909186	0.000354487	0.846133	0
1:4287105	1	0.0973382	0.0902923	0.000354487	0.846133	0
1:4299077	0	0.351775	0.353862	0.000217021	0.961767	0
1:4299077	1	0.504175	0.500522	0.000217021	0.941963	0
1:4299077	2	0.0106994	0.0109603	0.000217021	0.740071	5.98522e-282
1:4299077	3	0.130219	0.131002	0.000217021	0.902996	0
1:4299077	4	0.00104384	0.00156576	0.000217021	9.86815e-06	0.922644
1:4299077	-1	0.00208768	0.00208768	0.000217021	1	0
1:4303511	0	0.81237	0.81524	0.000480662	0.943142	0
1:4303511	-4	0.00104384	0.00156576	0.000480662	9.86815e-06	0.922644
1:4303511	2	0.176931	0.175887	0.000480662	0.915381	0
1:4303511	4	0.00887265	0.00730689	0.000480662	0.665827	9.07319e-230
1:4303511	6	0.000782881	0	0.000480662	nan	1
1:4311673	0	0.726775	0.730689	0.000596079	0.796119	0
1:4311673	1	0.0991649	0.0965553	0.000596079	0.691005	8.78926e-246
1:4311673	2	0.0206159	0.0224426	0.000596079	0.842593	0
1:4311673	3	0.00548017	0.00469729	0.000596079	0.643227	5.95168e-216
1:4311673	-1	0.144833	0.143006	0.000596079	0.879152	0
1:4311673	-3	0.00104384	0.000521921	0.000596079	nan	1
1:4311673	-2	0.00208768	0.00208768	0.000596079	0.331588	1.28621e-85
1:4311841	0	0.194154	0.190501	0.00105773	0.877911	0
1:4311841	1	0.0013048	0	0.00105773	nan	1
1:4311841	2	0.50548	0.506263	0.00105773	0.954024	0
1:4311841	3	0.0177453	0.0167015	0.00105773	0.706615	8.35938e-257
1:4311841	4	0.013309	0.013048	0.00105773	0.938172	0
1:4311841	5	0.00495825	0.00469729	0.00105773	0.540597	1.18374e-163
1:4311841	6	0.0138309	0.0125261	0.00105773	0.916352	0
1:4311841	7	0.115866	0.118998	0.00105773	0.871272	0
1:4311841	8	0.00443633	0.00313152	0.00105773	0.183968	3.74325e-44
1:4311841	-1	0.128914	0.134134	0.00105773	0.855745	0
1:4324288	0	0.411534	0.41858	0.00283544	0.700978	2.50877e-252
1:4324288	2	0.288361	0.293841	0.00283544	0.657096	6.02806e-224
1:4324288	4	0.0206159	0.0146138	0.00283544	0.149413	1.9871e-35
1:4324288	6	0.0106994	0.00782881	0.00283544	0.281026	2.18163e-70
1:4324288	8	0.00417537	0.00678497	0.00283544	0.131522	4.34127e-31
1:4324288	10	0.0013048	0.00156576	0.00283544	0.443046	2.20754e-123
1:4324288	-12	0.00521921	0.00313152	0.00283544	0.459748	1.06816e-129
1:4324288	-10	0.026357	0.026096	0.00283544	0.938367	0
1:4324288	-8	0.0114823	0.0104384	0.00283544	0.62081	4.26418e-203
1:4324288	-6	0.116127	0.114823	0.00283544	0.953596	0
1:4324288	-4	0.0258351	0.0271399	0.00283544	0.610308	1.96427e-197
1:4324288	-2	0.0775052	0.0751566	0.00283544	0.701602	9.25386e-253
1:4327403	0	0.518789	0.526096	0.00229507	0.966196	0
1:4327403	1	0.00234864	0.00104384	0.00229507	nan	1
1:4327403	-2	0.00313152	0.00208768	0.00229507	0.665266	6.05449e-229
1:4327403	-1	0.475731	0.470772	0.00229507	0.970344	0
1:4337286	0	0.901357	0.908664	0.000806017	0.766341	1.92242e-303
1:4337286	4	0.00104384	0.00104384	0.000806017	nan	1
1:4337286	2	0.0427975	0.0407098	0.000806017	0.73981	3.72167e-281
1:4337286	-4	0.00234864	0.0026096	0.000806017	0.447953	3.22428e-125
1:4337286	-2	0.052453	0.0469729	0.000806017	0.74947	5.37794e-289
1:4345217	0	0.72286	0.735908	0.00397239	0.873784	0
1:4345217	4	0.0294885	0.0177453	0.00397239	0.204802	1.91126e-49
1:4345217	8	0.149008	0.150313	0.00397239	0.826896	0
1:4345217	12	0.0542797	0.0521921	0.00397239	0.663461	7.8806e-228
1:4345217	-16	0.0300104	0.0313152	0.00397239	0.967093	0
1:4345217	-12	0.00313152	0.00156576	0.00397239	0.220126	1.71726e-53
1:4345217	-8	0.00104384	0.00104384	0.00397239	nan	1
1:4345217	-4	0.0101775	0.00991649	0.00397239	0.849701	0
1:4364647	0	0.289144	0.294885	0.00209288	0.839651	0
1:4364647	2	0.0185282	0.0182672	0.00209288	0.429658	5.75672e-118
1:4364647	4	0.00156576	0.000521921	0.00209288	nan	1
1:4364647	6	0.00104384	0.00104384	0.00209288	nan	1
1:4364647	-12	0.39405	0.391962	0.00209288	0.897849	0
1:4364647	-10	0.242693	0.245303	0.00209288	0.892204	0
1:4364647	-8	0.0448852	0.0422756	0.00209288	0.731538	1.58371e-273
1:4364647	-4	0.00182672	0.00156576	0.00209288	9.99333e-06	0.922401
1:4364647	-2	0.00521921	0.00313152	0.00209288	0.0103485	0.00167352
1:4369597	0	0.212944	0.217641	0.000655117	0.868772	0
1:4369597	-12	0.00104384	0.000521921	0.000655117	nan	1
1:4369597	-1	0.320981	0.311065	0.000655117	0.827623	0
1:4369597	-2	0.465031	0.470772	0.000655117	0.867023	0
1:4372920	0	0.754175	0.762526	0.00754143	0.908389	0
1:4372920	2	0.00495825	0.000521921	0.00754143	nan	1
1:4372920	-2	0.240084	0.236952	0.00754143	0.924581	0
1:4378578	0	0.814979	0.823069	0.000293896	0.885446	0
1:4378578	4	0.00365344	0.00365344	0.000293896	0.44296	1.32311e-123
1:4378578	10	0.0135699	0.0120042	0.000293896	0.718293	3.06409e-265
1:4378578	12	0.00234864	0.00156576	0.000293896	1.31713e-05	0.910677
1:4378578	14	0.159708	0.15501	0.000293896	0.821592	0
1:4378578	16	0.00574113	0.00469729	0.000293896	0.358667	2.62608e-94
1:4390001	0	0.126827	0.137265	0.00372392	0.763346	8.37815e-301
1:4390001	1	0.0177453	0.0156576	0.00372392	0.685149	1.23001e-241
1:4390001	-1	0.34499	0.33977	0.00372392	0.812004	0
1:4390001	-6	0.10334	0.106994	0.00372392	0.908098	0
1:4390001	-4	0.378392	0.375783	0.00372392	0.926396	0
1:4390001	-3	0.00287056	0.00104384	0.00372392	nan	1
1:4390001	-2	0.0258351	0.0234864	0.00372392	0.362455	2.41786e-95
1:4408989	0	0.564979	0.56263	0.000394175	0.847482	0
1:4408989	1	0.14953	0.154489	0.000394175	0.872545	0
1:4408989	2	0.00339248	0.00313152	0.000394175	0.0923545	6.7569e-22
1:4408989	-1	0.275052	0.271399	0.000394175	0.858868	0
1:4408989	-2	0.00678497	0.00835073	0.000394175	0.576302	2.82169e-180
1:4412580	0	0.68476	0.679541	0.000377008	0.903995	0
1:4412580	1	0.212161	0.217119	0.000377008	0.915332	0
1:4412580	-6	0.101775	0.10334	0.000377008	0.918775	0
1:4412580	6	0.000782881	0	0.000377008	nan	1
1:4413594	0	0.416232	0.419624	0.00188475	0.852496	0
1:4413594	2	0.253132	0.245825	0.00188475	0.837984	0
1:4413594	4	0.0117432	0.00678497	0.00188475	0.23102	1.56942e-56
1:4413594	6	0.0897704	0.091858	0.00188475	0.863537	0
1:4413594	-12	0.000782881	0	0.00188475	nan	1
1:4413594	-8	0.00234864	0.0026096	0.00188475	0.799161	0
1:4413594	-6	0.101253	0.10334	0.00188475	0.953446	0
1:4413594	-4	0.0193111	0.0182672	0.00188475	0.637707	5.49406e-213
1:4413594	-2	0.105428	0.111691	0.00188475	0.816645	0
1:4433146	0	0.894311	0.892484	2.15266e-05	0.930421	0
1:4433146	-4	0.105689	0.107516	2.15266e-05	0.930421	0
1:4433231	0	0.00339248	0.00208768	0.000426088	0.247111	9.48005e-61
1:4433231	-8	0.104384	0.104384	0.000426088	0.898334	0
1:4433231	-4	0.890919	0.892484	0.000426088	0.867609	0
1:4434009	0	0.545407	0.543841	0.0011012	0.839688	0
1:4434009	12	0.0300104	0.0323591	0.0011012	0.686905	8.53026e-243
1:4434009	4	0.409708	0.41023	0.0011012	0.790712	0
1:4434009	-4	0.00156576	0.00104384	0.0011012	nan	1
1:4434009	8	0.013309	0.0125261	0.0011012	0.0837297	6.77683e-20
1:4453232	0	0.943111	0.944154	1.58617e-05	0.949508	0
1:4453232	-2	0.00313152	0.00313152	1.58617e-05	0.592863	9.56273e-189
1:4453232	-1	0.0537578	0.052714	1.58617e-05	0.955066	0
1:4458576	0	0.0435804	0.0417537	0.00586576	0.544459	3.09391e-165
1:4458576	16	0.0148747	0.00991649	0.00586576	0.114014	5.97331e-27
1:4458576	2	0.0167015	0.0156576	0.00586576	0.337333	2.06814e-87
1:4458576	4	0.0315762	0.0339248	0.00586576	0.229059	6.06783e-56
1:4458576	6	0.0581942	0.0584551	0.00586576	0.32773	2.02001e-84
1:4458576	8	0.110125	0.102818	0.00586576	0.382778	3.59319e-102
1:4458576	10	0.104384	0.11952	0.00586576	0.339598	4.01778e-88
1:4458576	12	0.0255741	0.0203549	0.00586576	0.0807284	3.14571e-19
1:4458576	-14	0.000782881	0.00156576	0.00586576	6.58566e-06	0.936806
1:4458576	14	0.0334029	0.0281837	0.00586576	0.450911	1.83451e-126
1:4458576	-16	0.0542797	0.0537578	0.00586576	0.964905	0
1:4458576	18	0.0112213	0.0151357	0.00586576	0.320573	3.20794e-82
1:4458576	20	0.00104384	0.00208768	0.00586576	8.7901e-06	0.927017
1:4458576	-10	0.00208768	0.00208768	0.00586576	0.197697	1.21225e-47
1:4458576	-8	0.175626	0.181106	0.00586576	0.911043	0
1:4458576	-6	0.0177453	0.0125261	0.00586576	0.362522	1.83387e-95
1:4458576	-4	0.066023	0.0715031	0.00586576	0.678691	1.1255e-237
1:4458576	-2	0.232255	0.229645	0.00586576	0.807558	0
1:4462260	0	0.69572	0.691023	5.39651e-05	0.979111	0
1:4462260	5	0.30428	0.308977	5.39651e-05	0.979111	0
1:4470291	0	0.546712	0.543319	4.05064e-05	0.972524	0
1:4470291	1	0.450678	0.454593	4.05064e-05	0.974696	0
1:4470291	-1	0.0026096	0.00208768	4.05064e-05	0.799161	0
1:4476303	0	0.24739	0.241649	0.000262157	0.980458	0
1:4476303	2	0.444154	0.447808	0.000262157	0.96838	0
1:4476303	4	0.119259	0.120042	0.000262157	0.940817	0
1:4476303	6	0.125783	0.127349	0.000262157	0.977214	0
1:4476303	-4	0.0558455	0.0563674	0.000262157	0.991374	0
1:4476303	-2	0.00678497	0.00678497	0.000262157	0.850114	0
1:4487033	0	0.303497	0.30428	0.00114523	0.937111	0
1:4487033	2	0.00156576	0.000521921	0.00114523	nan	1
1:4487033	4	0.693894	0.694676	0.00114523	0.934612	0
1:4487198	0	0.304802	0.302192	0.000219798	0.911985	0
1:4487198	-6	0.000782881	0	0.000219798	nan	1
1:4487198	-2	0.694415	0.697808	0.000219798	0.90989	0
1:4490160	0	0.244781	0.242693	0.000411408	0.934527	0
1:4490160	1	0.00730689	0.00574113	0.000411408	0.442005	4.02115e-123
1:4490160	2	0.00391441	0.00417537	0.000411408	0.712785	6.01145e-261
1:4490160	3	0.000782881	0.000521921	0.000411408	nan	1
1:4490160	-2	0.506785	0.511482	0.000411408	0.870261	0
1:4490160	-3	0.00600209	0.00626305	0.000411408	0.404198	1.65599e-109
1:4490160	-1	0.230428	0.229123	0.000411408	0.832593	0
1:4494494	0	0.0336639	0.0334029	0.00128804	0.93821	0
1:4494494	1	0.300887	0.300626	0.00128804	0.90359	0
1:4494494	2	0.365344	0.367432	0.00128804	0.91027	0
1:4494494	3	0.0247912	0.0177453	0.00128804	0.462967	4.50667e-131
1:4494494	4	0.157359	0.159708	0.00128804	0.921248	0
1:4494494	-1	0.117693	0.121086	0.00128804	0.960523	0
1:4504948	0	0.26096	0.257307	0.000332146	0.898138	0
1:4504948	1	0.00391441	0.0026096	0.000332146	0.111541	2.15237e-26
1:4504948	2	0.0540188	0.0553236	0.000332146	0.812975	0
1:4504948	3	0.00208768	0.00156576	0.000332146	0.264714	7.33001e-66
1:4504948	-2	0.0013048	0.00156576	0.000332146	6.57189e-06	0.936839
1:4504948	-5	0.0318372	0.032881	0.000332146	0.784914	0
1:4504948	-4	0.507046	0.509916	0.000332146	0.889855	0
1:4504948	-3	0.0200939	0.0193111	0.000332146	0.597023	7.03295e-191
1:4504948	-1	0.118737	0.11952	0.000332146	0.904149	0
1:4513444	0	0.026618	0.0234864	0.000394005	0.788422	0
1:4513444	1	0.554541	0.56524	0.000394005	0.901114	0
1:4513444	2	0.209551	0.203027	0.000394005	0.871847	0
1:4513444	3	0.00495825	0.00417537	0.000394005	0.10835	1.21156e-25
1:4513444	-1	0.204332	0.204071	0.000394005	0.935109	0
1:4525981	0	0.764875	0.754697	0.000347373	0.828125	0
1:4525981	1	0.0691545	0.0730689	0.000347373	0.738419	1.23898e-280
1:4525981	-2	0.00208768	0.00156576	0.000347373	0.598743	9.08765e-192
1:4525981	-1	0.163883	0.170668	0.000347373	0.902802	0
1:4527896	0	0.932933	0.931628	1.83677e-05	0.7896	0
1:4527896	5	0.0670668	0.0683716	1.83677e-05	0.7896	0
1:4531633	0	0.813935	0.805324	0.000304144	0.849346	0
1:4531633	1	0.00339248	0.00365344	0.000304144	0.507204	4.50208e-149
1:4531633	-1	0.03262	0.032881	0.000304144	0.759786	2.49308e-298
1:4531633	-2	0.150052	0.158142	0.000304144	0.891267	0
1:4533116	0	0.709812	0.705115	0.00426207	0.846429	0
1:4533116	12	0.00339248	0.000521921	0.00426207	nan	1
1:4533116	4	0.275835	0.281315	0.00426207	0.7902	0
1:4533116	8	0.0109603	0.013048	0.00426207	0.174007	1.39842e-41
1:4539148	0	0.509916	0.515136	0.000152786	0.921921	0
1:4539148	1	0.0420146	0.039666	0.000152786	0.885421	0
1:4539148	-1	0.316545	0.312109	0.000152786	0.909804	0
1:4539148	-2	0.128132	0.129436	0.000152786	0.935065	0
1:4539148	-3	0.00339248	0.00365344	0.000152786	0.732892	2.72246e-276
1:4539448	0	0.46999	0.473904	0.00107055	0.892451	0
1:4539448	4	0.00156576	0.00104384	0.00107055	nan	1
1:4539448	2	0.0772443	0.0751566	0.00107055	0.890138	0
1:4539448	-4	0.448852	0.447286	0.00107055	0.905412	0
1:4539448	-2	0.00234864	0.0026096	0.00107055	0.638319	6.77367e-213
1:4556954	0	0.304541	0.305324	0.00247403	0.884468	0
1:4556954	2	0.0159186	0.0146138	0.00247403	0.384835	1.18386e-102
1:4556954	4	0.0895094	0.0908142	0.00247403	0.731915	1.12558e-274
1:4556954	6	0.24739	0.238518	0.00247403	0.793271	0
1:4556954	8	0.10334	0.105428	0.00247403	0.70063	7.99612e-252
1:4556954	10	0.201983	0.2119	0.00247403	0.779748	0
1:4556954	12	0.0234864	0.0203549	0.00247403	0.398402	2.82366e-107
1:4556954	14	0.00104384	0	0.00247403	nan	1
1:4556954	-6	0.00104384	0.000521921	0.00247403	nan	1
1:4556954	-4	0.0013048	0.000521921	0.00247403	nan	1
1:4556954	-2	0.00991649	0.0120042	0.00247403	0.698243	3.52273e-250
1:4559068	0	0.813413	0.817328	0.00055678	0.890216	0
1:4559068	1	0.00730689	0.00939457	0.00055678	0.328335	1.07549e-84
1:4559068	-1	0.0174843	0.0146138	0.00055678	0.701515	3.17391e-253
1:4559068	-3	0.059499	0.0574113	0.00055678	0.96093	0
1:4559068	-2	0.102296	0.101253	0.00055678	0.93126	0
1:4560089	0	0.702244	0.711378	0.00205083	0.867436	0
1:4560089	1	0.0827244	0.0808977	0.00205083	0.776255	0
1:4560089	2	0.00104384	0	0.00205083	nan	1
1:4560089	5	0.00182672	0.000521921	0.00205083	nan	1
1:4560089	6	0.109342	0.110125	0.00205083	0.951642	0
1:4560089	7	0.0026096	0.00156576	0.00205083	0.749214	4.38355e-289
1:4560089	-1	0.100209	0.0955115	0.00205083	0.936169	0
1:4569162	0	0.285491	0.279228	0.00539122	0.770641	2.26141e-305
1:4569162	2	0.0255741	0.0203549	0.00539122	0.326285	2.25627e-83
1:4569162	4	0.0975992	0.0975992	0.00539122	0.664559	4.40337e-227
1:4569162	6	0.388831	0.413883	0.00539122	0.644904	2.35809e-215
1:4569162	8	0.107516	0.101253	0.00539122	0.652316	1.06593e-219
1:4569162	10	0.0829854	0.0782881	0.00539122	0.740316	8.42887e-280
1:4569162	12	0.00417537	0.00156576	0.00539122	0.164382	6.83846e-39
1:4569162	14	0.00469729	0.00469729	0.00539122	0.440204	1.43617e-121
1:4569162	-2	0.0026096	0.00104384	0.00539122	nan	1
1:4589362	0	0.301409	0.303236	0.000840764	0.853737	0
1:4589362	1	0.00782881	0.00782881	0.000840764	0.579734	8.93705e-182
1:4589362	2	0.204071	0.199374	0.000840764	0.823913	0
1:4589362	3	0.0999478	0.100209	0.000840764	0.777583	0
1:4589362	4	0.252871	0.262526	0.000840764	0.833729	0
1:4589362	5	0.132829	0.125783	0.000840764	0.823888	0
1:4589362	-1	0.00104384	0.00104384	0.000840764	nan	1
1:4590770	0	0.337422	0.347077	0.00107968	0.77673	0
1:4590770	1	0.0764614	0.0793319	0.00107968	0.823309	0
1:4590770	-2	0.0013048	0.00104384	0.00107968	nan	1
1:4590770	-1	0.584551	0.572547	0.00107968	0.805849	0
1:4591764	0	0.177192	0.180063	0.00259225	0.480853	5.80925e-138
1:4591764	2	0.07881	0.0777662	0.00259225	0.426658	2.29021e-117
1:4591764	4	0.0101775	0.013048	0.00259225	0.167604	6.23826e-40
1:4591764	6	0.0026096	0.0026096	0.00259225	2.76426e-05	0.87103
1:4591764	8	0.00104384	0	0.00259225	nan	1
1:4591764	-16	0.0816806	0.085595	0.00259225	0.75504	1.17805e-293
1:4591764	-14	0.00730689	0.00417537	0.00259225	0.466825	1.96773e-132
1:4591764	-12	0.00156576	0.00208768	0.00259225	0.247904	4.96609e-61
1:4591764	-10	0.000782881	0	0.00259225	nan	1
1:4591764	-8	0.0730689	0.0741127	0.00259225	0.768872	1.06406e-305
1:4591764	-6	0.0167015	0.0135699	0.00259225	0.126649	6.37811e-30
1:4591764	-4	0.03262	0.0360125	0.00259225	0.298204	2.07205e-75
1:4591764	-2	0.51618	0.510438	0.00259225	0.55872	1.16585e-171
1:4631703	0	0.514353	0.514614	0.000637315	0.873983	0
1:4631703	1	0.0117432	0.0146138	0.000637315	0.423992	2.7675e-116
1:4631703	-2	0.000782881	0.000521921	0.000637315	nan	1
1:4631703	-1	0.472599	0.469729	0.000637315	0.890076	0
1:4634064	0	0.35334	0.358038	0.00110531	0.771058	2.60968e-308
1:4634064	1	0.121347	0.121086	0.00110531	0.870555	0
1:4634064	2	0.00495825	0.0026096	0.00110531	0.0182516	2.72515e-05
1:4634064	-1	0.373695	0.379436	0.00110531	0.698461	4.123e-251
1:4634064	-3	0.0120042	0.0135699	0.00110531	0.883147	0
1:4634064	-2	0.134656	0.125261	0.00110531	0.675086	1.32393e-235
1:4636898	0	0.259656	0.253132	0.00204795	0.907265	0
1:4636898	1	0.144311	0.146138	0.00204795	0.870088	0
1:4636898	2	0.000782881	0.000521921	0.00204795	nan	1
1:4636898	-1	0.59499	0.598121	0.00204795	0.922118	0
1:4764218	0	0.564979	0.557411	0.00039255	0.954255	0
1:4764218	1	0.409447	0.416493	0.00039255	0.972536	0
1:4764218	2	0.00704593	0.00887265	0.00039255	0.774801	0
1:4764218	-1	0.0185282	0.0172234	0.00039255	0.708344	4.94611e-258
1:4793483	0	0.66571	0.6738	0.000144766	0.934293	0
1:4793483	4	0.33429	0.3262	0.000144766	0.934293	0
1:4808050	0	0.488257	0.485386	1.6388e-05	0.981805	0
1:4808050	1	0.511743	0.514614	1.6388e-05	0.981805	0
1:4810063	0	0.799582	0.805324	0.000258302	0.972355	0
1:4810063	2	0.199896	0.194154	0.000258302	0.972355	0
1:4832144	0	0.217119	0.220251	0.00014955	0.955788	0
1:4832144	-3	0.775313	0.771921	0.00014955	0.954415	0
1:4832144	-1	0.00730689	0.00782881	0.00014955	0.936505	0
1:4850972	0	0.536534	0.536534	0.000668512	0.912888	0
1:4850972	6	0.346555	0.347077	0.000668512	0.89586	0
1:4850972	12	0.0388831	0.0417537	0.000668512	0.868799	0
1:4850972	-11	0.000782881	0.000521921	0.000668512	nan	1
1:4850972	-6	0.00469729	0.00365344	0.000668512	0.697775	8.08382e-249
1:4850972	-4	0.0715031	0.0688935	0.000668512	0.952968	0
1:4869363	0	0.712944	0.715553	5.2816e-05	0.956574	0
1:4869363	1	0.0443633	0.0454071	5.2816e-05	0.965674	0
1:4869363	2	0.00965553	0.00887265	5.2816e-05	0.892835	0
1:4869363	-1	0.233038	0.230167	5.2816e-05	0.95903	0
1:4869549	0	0.410752	0.413883	0.000113488	0.961797	0
1:4869549	2	0.586117	0.582985	0.000113488	0.955874	0
1:4869549	4	0.0026096	0.00208768	0.000113488	0.447949	5.86848e-125
1:4873363	0	0.0691545	0.0694154	0.00404122	0.824511	0
1:4873363	2	0.032881	0.0281837	0.00404122	0.901088	0
1:4873363	4	0.00652401	0.00626305	0.00404122	0.0968836	6.37594e-23
1:4873363	6	0.0106994	0.00939457	0.00404122	0.437994	1.64926e-121
1:4873363	8	0.227557	0.232255	0.00404122	0.830639	0
1:4873363	10	0.0454071	0.0401879	0.00404122	0.492989	7.22209e-143
1:4873363	12	0.445981	0.456681	0.00404122	0.770168	7.26953e-307
1:4873363	14	0.0339248	0.0276618	0.00404122	0.415816	1.76302e-113
1:4873363	16	0.0112213	0.00991649	0.00404122	0.136109	3.41255e-32
1:4873363	-6	0.00548017	0.00730689	0.00404122	0.645367	5.64623e-217
1:4873363	-4	0.00234864	0.00104384	0.00404122	nan	1
1:4873363	-2	0.108559	0.111691	0.00404122	0.859033	0
1:4897609	0	0.933977	0.933716	0.000700675	0.836292	0
1:4897609	1	0.0647182	0.0662839	0.000700675	0.851049	0
1:4897609	-1	0.0013048	0	0.000700675	nan	1
1:4919824	0	0.356472	0.358038	5.84606e-06	0.986728	0
1:4919824	-1	0.643528	0.641962	5.84606e-06	0.986728	0
1:4942375	0	0.729384	0.724426	0.000307266	0.933353	0
1:4942375	1	0.216597	0.224426	0.000307266	0.904836	0
1:4942375	2	0.0534969	0.0506263	0.000307266	0.890739	0
1:4954315	0	0.519572	0.512526	0.000223681	0.704822	1.53884e-255
1:4954315	1	0.471033	0.479645	0.000223681	0.705681	3.82365e-256
1:4954315	2	0.00939457	0.00782881	0.000223681	0.440523	1.06909e-122
1:4992134	0	0.0112213	0.00835073	0.00806115	0.104202	1.13573e-24
1:4992134	2	0.0887265	0.0929019	0.00806115	0.587257	6.63046e-186
1:4992134	4	0.013048	0.0109603	0.00806115	0.130171	7.95795e-31
1:4992134	6	0.0242693	0.0229645	0.00806115	0.222918	2.39429e-54
1:4992134	8	0.0503653	0.0563674	0.00806115	0.236371	5.51123e-58
1:4992134	10	0.0430585	0.0365344	0.00806115	0.212801	1.18652e-51
1:4992134	12	0.00965553	0.00417537	0.00806115	0.022949	2.47813e-06
1:4992134	14	0.0112213	0.00521921	0.00806115	0.0165574	6.49316e-05
1:4992134	16	0.0127871	0.0109603	0.00806115	0.228261	8.74603e-56
1:4992134	18	0.0180063	0.0161795	0.00806115	0.274688	1.05161e-68
1:4992134	-12	0.409969	0.425887	0.00806115	0.842206	0
1:4992134	-10	0.00182672	0	0.00806115	nan	1
1:4992134	-8	0.0323591	0.0307933	0.00806115	0.867619	0
1:4992134	-6	0.247912	0.256785	0.00806115	0.871253	0
1:4992134	-4	0.0172234	0.0151357	0.00806115	0.436515	3.25792e-121
1:4992134	-2	0.00835073	0.00678497	0.00806115	0.155441	5.52783e-37
1:5003783	0	0.052453	0.0354906	0.0262603	0.043815	7.93983e-11
1:5003783	-31	0.00156576	0.000521921	0.0262603	nan	1
1:5003783	4	0.00991649	0.0026096	0.0262603	0.0960845	1.62604e-22
1:5003783	-27	0.0284447	0.0151357	0.0262603	0.0293309	1.15943e-07
1:5003783	8	0.00182672	0.00313152	0.0262603	2.71039e-05	0.872948
1:5003783	-23	0.282881	0.346555	0.0262603	0.155137	1.81821e-36
1:5003783	-19	0.209551	0.183194	0.0262603	0.0860908	3.07862e-20
1:5003783	-16	0.00391441	0.00313152	0.0262603	0.459714	2.40393e-128
1:5003783	-15	0.0190501	0.013048	0.0262603	0.00108938	0.310538
1:5003783	-39	0.000782881	0.00104384	0.0262603	nan	1
1:5003783	-12	0.00991649	0.0125261	0.0262603	0.0144277	0.00021312
1:5003783	-11	0.00234864	0.00104384	0.0262603	nan	1
1:5003783	-8	0.161795	0.159708	0.0262603	0.123712	6.22626e-29
1:5003783	-4	0.197547	0.204593	0.0262603	0.188991	6.82901e-45
1:5003783	-35	0.0164405	0.0161795	0.0262603	0.227147	8.24689e-55
1:5010331	0	0.450418	0.439457	0.00239251	0.576151	3.34581e-180
1:5010331	1	0.00234864	0.000521921	0.00239251	nan	1
1:5010331	-1	0.547234	0.560021	0.00239251	0.577505	7.25271e-181
1:5012800	0	0.886743	0.91023	0.00322536	0.428078	7.00434e-118
1:5012800	1	0.112996	0.0892484	0.00322536	0.428078	7.00434e-118
1:5014509	0	0.870825	0.888309	0.00178158	0.448054	1.62961e-125
1:5014509	1	0.118737	0.105428	0.00178158	0.454106	8.3256e-128
1:5014509	2	0.000782881	0	0.00178158	nan	1
1:5014509	-1	0.00965553	0.00626305	0.00178158	0.369474	7.67257e-98
1:5047928	0	0.443894	0.44572	0.00362621	0.863964	0
1:5047928	2	0.0305324	0.0302714	0.00362621	0.432961	2.05807e-119
1:5047928	4	0.00182672	0.00156576	0.00362621	0.443044	3.97773e-123
1:5047928	-8	0.00313152	0.000521921	0.00362621	nan	1
1:5047928	-6	0.0106994	0.00939457	0.00362621	0.651242	5.58296e-220
1:5047928	-4	0.465814	0.467119	0.00362621	0.907663	0
1:5047928	-2	0.0435804	0.0443633	0.00362621	0.594446	9.04117e-189
1:5069001	0	0.718424	0.721294	0.000968432	0.984628	0
1:5069001	2	0.000782881	0.00104384	0.000968432	nan	1
1:5069001	-6	0.0013048	0.000521921	0.000968432	nan	1
1:5069001	-2	0.278967	0.27714	0.000968432	0.981974	0
1:5071469	0	0.431889	0.442589	0.0023795	0.90278	0
1:5071469	1	0.107777	0.102818	0.0023795	0.768995	1.90395e-306
1:5071469	2	0.186848	0.182672	0.0023795	0.952565	0
1:5071469	3	0.234342	0.242171	0.0023795	0.865493	0
1:5071469	4	0.0279228	0.0187891	0.0023795	0.353661	1.08801e-92
1:5071469	5	0.00104384	0.00156576	0.0023795	6.57189e-06	0.936839
1:5071469	-1	0.0101775	0.00939457	0.0023795	0.565889	2.03157e-175
1:5076797	0	0.413361	0.418058	0.00146564	0.98078	0
1:5076797	8	0.03262	0.0297495	0.00146564	0.737872	6.57964e-280
1:5076797	4	0.552192	0.55167	0.00146564	0.953217	0
1:5076797	12	0.00182672	0.000521921	0.00146564	nan	1
1:5082559	0	0.206942	0.2119	0.00691621	0.814167	0
1:5082559	2	0.0540188	0.0495825	0.00691621	0.609438	9.11129e-197
1:5082559	4	0.00600209	0.00521921	0.00691621	0.321867	1.90151e-82
1:5082559	6	0.00104384	0.000521921	0.00691621	nan	1
1:5082559	-14	0.00208768	0.00104384	0.00691621	nan	1
1:5082559	-12	0.455898	0.462422	0.00691621	0.931029	0
1:5082559	-10	0.00756785	0.00313152	0.00691621	0.173293	2.56321e-41
1:5082559	-8	0.00287056	0.00208768	0.00691621	0.197692	1.5169e-47
1:5082559	-6	0.00678497	0.00208768	0.00691621	0.330529	4.10075e-85
1:5082559	-4	0.200939	0.207203	0.00691621	0.903122	0
1:5082559	-2	0.0558455	0.0548017	0.00691621	0.566201	5.05133e-175
1:5083877	0	0.691023	0.696764	0.00152861	0.912281	0
1:5083877	1	0.0112213	0.00626305	0.00152861	0.0544601	2.57619e-13
1:5083877	2	0.0203549	0.019833	0.00152861	0.9733	0
1:5083877	-2	0.00391441	0.0026096	0.00152861	0.254091	7.10576e-63
1:5083877	-1	0.273486	0.27453	0.00152861	0.949546	0
1:5084765	0	0.440762	0.444676	0.000694012	0.93465	0
1:5084765	4	0.013048	0.0120042	0.000694012	0.100175	1.04225e-23
1:5084765	8	0.135699	0.140919	0.000694012	0.798215	0
1:5084765	12	0.185804	0.189979	0.000694012	0.7475	1.13434e-287
1:5084765	16	0.150052	0.139875	0.000694012	0.693134	3.22819e-247
1:5084765	20	0.00678497	0.00730689	0.000694012	0.020219	1.00766e-05
1:5084765	-8	0.00521921	0.00521921	0.000694012	0.899051	0
1:5084765	-4	0.0621086	0.0600209	0.000694012	0.930032	0
1:5094352	0	0.311848	0.313674	0.0014173	0.922205	0
1:5094352	1	0.207463	0.206681	0.0014173	0.933752	0
1:5094352	2	0.00104384	0	0.0014173	nan	1
1:5094352	-2	0.296973	0.295929	0.0014173	0.896386	0
1:5094352	-3	0.00156576	0.000521921	0.0014173	nan	1
1:5094352	-1	0.181106	0.183194	0.0014173	0.828015	0
1:5094710	0	0.112474	0.10595	0.00177437	0.815369	0
1:5094710	1	0.648747	0.659186	0.00177437	0.863429	0
1:5094710	2	0.0219207	0.0208768	0.00177437	0.338177	9.13884e-88
1:5094710	3	0.00182672	0	0.00177437	nan	1
1:5094710	-1	0.20929	0.209812	0.00177437	0.965411	0
1:5094710	-2	0.00574113	0.00417537	0.00177437	0.724976	3.16483e-270
1:5097706	0	0.304019	0.303236	0.00387533	0.960443	0
1:5097706	2	0.242693	0.242693	0.00387533	0.903215	0
1:5097706	4	0.0156576	0.0125261	0.00387533	0.569761	1.51416e-176
1:5097706	6	0.0229645	0.0208768	0.00387533	0.691869	1.35042e-245
1:5097706	8	0.0370564	0.0391441	0.00387533	0.899499	0
1:5097706	10	0.205637	0.212944	0.00387533	0.84346	0
1:5097706	12	0.019572	0.0146138	0.00387533	0.314375	4.36464e-80
1:5097706	14	0.00443633	0.0026096	0.00387533	4.45556e-05	0.836867
1:5097706	16	0.0013048	0.00104384	0.00387533	nan	1
1:5097706	18	0.00182672	0.00104384	0.00387533	nan	1
1:5097706	-4	0.000782881	0	0.00387533	nan	1
1:5097706	-2	0.14405	0.149269	0.00387533	0.950579	0
1:5132668	0	0.886221	0.894572	0.000762643	0.81637	0
1:5132668	1	0.101514	0.0949896	0.000762643	0.868318	0
1:5132668	2	0.00104384	0.000521921	0.000762643	nan	1
1:5132668	-1	0.0109603	0.00991649	0.000762643	0.394297	5.64155e-106
1:5136154	0	0.331942	0.350731	0.00605859	0.320378	6.57844e-82
1:5136154	1	0.00104384	0.00156576	0.00605859	9.95134e-06	0.922482
1:5136154	4	0.0469729	0.0339248	0.00605859	0.013893	0.000263732
1:5136154	8	0.00156576	0.00104384	0.00605859	nan	1
1:5136154	-16	0.00156576	0.000521921	0.00605859	nan	1
1:5136154	-12	0.098643	0.0944676	0.00605859	0.914479	0
1:5136154	-9	0.000782881	0.000521921	0.00605859	nan	1
1:5136154	-8	0.0879436	0.0777662	0.00605859	0.359601	3.19338e-94
1:5136154	-7	0.00287056	0.00156576	0.00605859	0.0651318	1.19258e-15
1:5136154	-4	0.419363	0.430063	0.00605859	0.361983	5.40214e-95
1:5136154	-3	0.00730689	0.00782881	0.00605859	0.243928	8.19317e-60
1:5137704	0	0.852296	0.858559	0.000257439	0.874485	0
1:5137704	-2	0.0104384	0.00835073	0.000257439	0.887002	0
1:5137704	-1	0.137265	0.13309	0.000257439	0.875343	0
1:5143735	0	0.157359	0.15501	0.0076714	0.666252	4.94106e-230
1:5143735	2	0.0373173	0.0307933	0.0076714	0.377267	1.98928e-100
1:5143735	4	0.0245303	0.0281837	0.0076714	0.732975	2.34744e-276
1:5143735	22	0.0274008	0.0276618	0.0076714	0.574407	1.55217e-179
1:5143735	6	0.0553236	0.0574113	0.0076714	0.541046	7.4138e-164
1:5143735	8	0.0106994	0.00730689	0.0076714	0.198831	5.5029e-48
1:5143735	10	0.00939457	0.00991649	0.0076714	0.389531	1.45485e-104
1:5143735	12	0.00469729	0.0026096	0.0076714	0.0971827	4.90249e-23
1:5143735	18	0.00626305	0.00521921	0.0076714	0.140282	2.86784e-33
1:5143735	14	0.0026096	0.00313152	0.0076714	0.531096	2.1217e-159
1:5143735	16	0.0234864	0.0240084	0.0076714	0.612346	6.22907e-199
1:5143735	-14	0.0307933	0.0318372	0.0076714	0.726484	2.28445e-271
1:5143735	-12	0.436065	0.451461	0.0076714	0.859385	0
1:5143735	-10	0.0307933	0.0245303	0.0076714	0.580202	2.20292e-182
1:5143735	24	0.00313152	0	0.0076714	nan	1
1:5143735	20	0.0140919	0.0146138	0.0076714	0.47049	3.85935e-134
1:5143735	-6	0.00391441	0.00678497	0.0076714	0.413766	5.50057e-113
1:5143735	-4	0.0365344	0.039666	0.0076714	0.780092	0
1:5143735	-2	0.085595	0.0798539	0.0076714	0.742534	6.30657e-284
1:5143966	0	0.833246	0.838205	0.000277908	0.932817	0
1:5143966	1	0.000782881	0.000521921	0.000277908	nan	1
1:5143966	-1	0.165971	0.161273	0.000277908	0.936399	0
1:5146261	0	0.83429	0.838727	0.000169666	0.925141	0
1:5146261	1	0.0623695	0.0579332	0.000169666	0.953275	0
1:5146261	2	0.0026096	0.0026096	0.000169666	1	0
1:5146261	-1	0.100731	0.100731	0.000169666	0.913295	0
1:5146386	0	0.551409	0.558977	0.000156144	0.965358	0
1:5146386	2	0.350209	0.346033	0.000156144	0.964861	0
1:5146386	4	0.0926409	0.0902923	0.000156144	0.949494	0
1:5146386	6	0.00574113	0.00469729	0.000156144	0.899052	0
1:5148433	0	0.702505	0.709812	0.00151098	0.943983	0
1:5148433	1	0.125261	0.123173	0.00151098	0.934909	0
1:5148433	2	0.0720251	0.0683716	0.00151098	0.953259	0
1:5148433	3	0.00730689	0.00626305	0.00151098	0.590456	2.50796e-187
1:5148433	4	0.0910752	0.091858	0.00151098	0.974927	0
1:5148433	-1	0.00182672	0.000521921	0.00151098	nan	1
1:5148806	0	0.935543	0.936848	9.67701e-06	0.964359	0
1:5148806	-9	0.0644572	0.0631524	9.67701e-06	0.964359	0
1:5157468	0	0.383873	0.383612	0.000497912	0.93901	0
1:5157468	1	0.0101775	0.00991649	0.000497912	0.174614	8.92417e-42
1:5157468	2	0.092119	0.0934238	0.000497912	0.926205	0
1:5157468	3	0.00391441	0.00365344	0.000497912	0.28182	9.22534e-71
1:5157468	4	0.00182672	0.0026096	0.000497912	1	0
1:5157468	-2	0.303236	0.303236	0.000497912	0.951103	0
1:5157468	-3	0.198069	0.198852	0.000497912	0.95987	0
1:5157468	-1	0.00678497	0.00469729	0.000497912	0.685117	4.06155e-242
1:5163905	0	0.77453	0.781837	0.000269356	0.889803	0
1:5163905	2	0.208246	0.203549	0.000269356	0.873475	0
1:5163905	4	0.0167015	0.0146138	0.000269356	0.871233	0
1:5177907	0	0.467902	0.474948	0.000877299	0.853362	0
1:5177907	2	0.498434	0.49739	0.000877299	0.864864	0
1:5177907	3	0.000782881	0.00104384	0.000877299	nan	1
1:5177907	-1	0.032881	0.026618	0.000877299	0.716875	1.19577e-263
1:5183379	0	0.241649	0.248434	0.000128672	0.869901	0
1:5183379	1	0.758351	0.751566	0.000128672	0.869901	0
1:5204127	0	0.757307	0.753653	9.28343e-05	0.942728	0
1:5204127	1	0.0156576	0.0167015	9.28343e-05	0.796193	0
1:5204127	3	0.00156576	0.00156576	9.28343e-05	1	0
1:5204127	-1	0.22547	0.228079	9.28343e-05	0.952801	0
1:5204254	0	0.947025	0.94572	0.000253348	0.751352	1.47222e-290
1:5204254	1	0.0276618	0.0297495	0.000253348	0.818231	0
1:5204254	-1	0.0245303	0.0245303	0.000253348	0.707193	1.11278e-256
1:5214718	0	0.242954	0.248956	0.000100965	0.977111	0
1:5214718	1	0.757046	0.751044	0.000100965	0.977111	0
1:5218839	0	0.254436	0.264092	0.00331786	0.900713	0
1:5218839	2	0.0362735	0.0323591	0.00331786	0.721949	5.93627e-268
1:5218839	4	0.0477557	0.0349687	0.00331786	0.461156	1.65361e-130
1:5218839	6	0.357516	0.36952	0.00331786	0.777439	0
1:5218839	8	0.167015	0.166493	0.00331786	0.705274	7.39477e-256
1:5218839	10	0.0240084	0.0224426	0.00331786	0.383215	2.0102e-102
1:5218839	12	0.00287056	0.00313152	0.00331786	3.30667e-05	0.858918
1:5218839	-4	0.00443633	0.00208768	0.00331786	0.24712	6.14778e-61
1:5218839	-2	0.105689	0.104906	0.00331786	0.867152	0
1:5219261	0	0.0206159	0.0177453	0.00511947	0.605142	1.05476e-194
1:5219261	2	0.0167015	0.0177453	0.00511947	0.276393	4.70972e-69
1:5219261	4	0.0167015	0.013048	0.00511947	0.144989	2.39502e-34
1:5219261	6	0.147443	0.165449	0.00511947	0.681229	4.51646e-239
1:5219261	8	0.0156576	0.0114823	0.00511947	0.0590163	2.61976e-14
1:5219261	10	0.0294885	0.0287056	0.00511947	0.67606	9.74317e-236
1:5219261	12	0.00104384	0.000521921	0.00511947	nan	1
1:5219261	-18	0.0193111	0.0219207	0.00511947	0.758191	2.44391e-296
1:5219261	-16	0.00756785	0.00365344	0.00511947	0.338163	1.39602e-87
1:5219261	-14	0.46738	0.466075	0.00511947	0.882864	0
1:5219261	-12	0.0456681	0.0391441	0.00511947	0.660417	5.79555e-226
1:5219261	-10	0.00208768	0.0026096	0.00511947	0.197695	1.35605e-47
1:5219261	-8	0.00417537	0.0026096	0.00511947	0.0860093	2.03843e-20
1:5219261	-6	0.13309	0.133612	0.00511947	0.901144	0
1:5219261	-4	0.0456681	0.0464509	0.00511947	0.697399	7.32943e-250
1:5219261	-2	0.0268789	0.0292276	0.00511947	0.641552	9.31665e-215
1:5219986	0	0.595511	0.599687	0.000309638	0.94156	0
1:5219986	1	0.000782881	0	0.000309638	nan	1
1:5219986	-1	0.403184	0.399791	0.000309638	0.945899	0
1:5221217	0	0.274791	0.270355	0.000511127	0.817751	0
1:5221217	1	0.262526	0.262526	0.000511127	0.797928	0
1:5221217	2	0.259916	0.267223	0.000511127	0.839126	0
1:5221217	3	0.185021	0.185804	0.000511127	0.859441	0
1:5221217	4	0.0109603	0.00939457	0.000511127	0.61052	5.89701e-198
1:5221217	-1	0.00678497	0.00469729	0.000511127	0.448997	7.18596e-126
1:5223666	0	0.210334	0.208246	0.000192222	0.893899	0
1:5223666	-2	0.0101775	0.0120042	0.000192222	0.838534	0
1:5223666	-1	0.779489	0.779749	0.000192222	0.887393	0
1:5228691	0	0.912056	0.911273	0.00025302	0.875728	0
1:5228691	1	0.00521921	0.00574113	0.00025302	0.479729	1.63179e-137
1:5228691	-2	0.000782881	0.00104384	0.00025302	nan	1
1:5228691	-1	0.0819415	0.0819415	0.00025302	0.898772	0
1:5230379	0	0.701722	0.708246	0.000122209	0.906812	0
1:5230379	1	0.278445	0.271921	0.000122209	0.880048	0
1:5230379	2	0.0182672	0.0182672	0.000122209	0.647459	1.18053e-218
1:5230379	-1	0.00156576	0.00156576	0.000122209	1	0
1:5258742	0	0.438413	0.446242	0.000724262	0.892931	0
1:5258742	1	0.188935	0.181628	0.000724262	0.82697	0
1:5258742	2	0.182411	0.180585	0.000724262	0.846524	0
1:5258742	3	0.169102	0.169624	0.000724262	0.930333	0
1:5258742	4	0.00756785	0.00887265	0.000724262	0.567382	5.94976e-176
1:5258742	6	0.00156576	0.00208768	0.000724262	1	0
1:5258742	-3	0.00156576	0.00208768	0.000724262	1	0
1:5258742	-1	0.00991649	0.00887265	0.000724262	0.228549	8.32723e-56
1:5272292	0	0.461117	0.460856	0.000112345	0.956034	0
1:5272292	8	0.00208768	0.00156576	0.000112345	1.32267e-05	0.910584
1:5272292	4	0.534447	0.535491	0.000112345	0.942384	0
1:5272292	-4	0.00208768	0.00156576	0.000112345	1	0
1:5275150	0	0.451722	0.451461	1.11999e-07	0.945081	0
1:5275150	-1	0.548278	0.548539	1.11999e-07	0.945081	0
1:5275793	0	0.449635	0.452505	0.000182594	0.952884	0
1:5275793	1	0.481211	0.483299	0.000182594	0.945949	0
1:5275793	2	0.0691545	0.0641962	0.000182594	0.967436	0
1:5287683	0	0.702766	0.729123	0.00288594	0.787758	0
1:5287683	5	0.0615866	0.0490605	0.00288594	0.51183	4.93899e-151
1:5287683	10	0.0386221	0.0386221	0.00288594	0.645941	9.21157e-218
1:5287683	15	0.00965553	0.00678497	0.00288594	0.420219	2.74978e-115
1:5287683	-15	0.000782881	0	0.00288594	nan	1
1:5287683	20	0.00182672	0.00156576	0.00288594	0.443049	1.22513e-123
1:5287683	-10	0.0845511	0.0767223	0.00288594	0.873094	0
1:5287683	-5	0.100209	0.0981211	0.00288594	0.869891	0
1:5289027	0	0.777662	0.782359	0.000177568	0.926755	0
1:5289027	12	0.00234864	0.00208768	0.000177568	1	0
1:5289027	13	0.204593	0.199896	0.000177568	0.937442	0
1:5289027	14	0.00365344	0.00313152	0.000177568	0.592858	2.36505e-188
1:5289027	-1	0.0114823	0.0120042	0.000177568	0.710935	2.40165e-259
1:5290994	0	0.623434	0.623695	0.0013189	0.926746	0
1:5290994	1	0.039666	0.0349687	0.0013189	0.832372	0
1:5290994	2	0.00861169	0.00782881	0.0013189	0.801937	0
1:5290994	-2	0.00156576	0.00104384	0.0013189	nan	1
1:5290994	-1	0.326722	0.332463	0.0013189	0.927284	0
1:5291355	0	0.26357	0.251566	0.000825996	0.891084	0
1:5291355	1	0.0227035	0.019833	0.000825996	0.821806	0
1:5291355	2	0.00104384	0.00156576	0.000825996	1	0
1:5291355	-1	0.712161	0.726514	0.000825996	0.916165	0
1:5302558	0	0.118215	0.122651	0.000906811	0.921569	0
1:5302558	1	0.00365344	0.00313152	0.000906811	0.888371	0
1:5302558	-1	0.132568	0.123695	0.000906811	0.957098	0
1:5302558	-4	0.00443633	0.00365344	0.000906811	0.64038	1.59069e-214
1:5302558	-3	0.72547	0.734864	0.000906811	0.931647	0
1:5302558	-2	0.0156576	0.0120042	0.000906811	0.653402	3.47056e-222
1:5309090	0	0.0955115	0.0991649	0.00849472	0.5962	1.80613e-189
1:5309090	2	0.0140919	0.00835073	0.00849472	0.031917	2.81375e-08
1:5309090	4	0.111952	0.104906	0.00849472	0.325666	1.93011e-83
1:5309090	6	0.159708	0.164405	0.00849472	0.40028	1.06013e-107
1:5309090	8	0.232777	0.247912	0.00849472	0.416198	2.89453e-113
1:5309090	10	0.033142	0.0313152	0.00849472	0.100178	1.28755e-23
1:5309090	12	0.0422756	0.0318372	0.00849472	0.127617	4.60127e-30
1:5309090	-14	0.000782881	0.000521921	0.00849472	nan	1
1:5309090	14	0.0151357	0.0135699	0.00849472	0.113961	7.84628e-27
1:5309090	16	0.00156576	0	0.00849472	nan	1
1:5309090	-10	0.00156576	0.00156576	0.00849472	9.9723e-06	0.922442
1:5309090	-8	0.00339248	0.00365344	0.00849472	0.281799	2.1451e-70
1:5309090	-6	0.0026096	0	0.00849472	nan	1
1:5309090	-4	0.228079	0.241649	0.00849472	0.816731	0
1:5309090	-2	0.0563674	0.0506263	0.00849472	0.623146	9.67525e-204
1:5310964	0	0.941806	0.954593	0.00299286	0.55366	4.03814e-169
1:5310964	2	0.0117432	0.00678497	0.00299286	0.117906	8.14509e-28
1:5310964	4	0.0381002	0.0339248	0.00299286	0.756166	2.65151e-294
1:5310964	6	0.0013048	0.000521921	0.00299286	nan	1
1:5310964	15	0.00548017	0.00365344	0.00299286	0.280835	2.92292e-70
1:5310964	-2	0.00104384	0.000521921	0.00299286	nan	1
1:5321614	0	0.639614	0.645094	0.00102685	0.886825	0
1:5321614	1	0.00156576	0	0.00102685	nan	1
1:5321614	-1	0.35882	0.354906	0.00102685	0.888512	0
1:5321842	0	0.609081	0.611691	0.000333709	0.813784	0
1:5321842	1	0.38596	0.382568	0.000333709	0.806526	0
1:5321842	2	0.0013048	0.00208768	0.000333709	8.7717e-06	0.927056
1:5321842	4	0.0013048	0.00156576	0.000333709	0.665969	7.40499e-230
1:5321842	-1	0.00234864	0.00208768	0.000333709	0.247908	3.72068e-61
1:5325295	0	0.916754	0.92119	0.000801176	0.791207	0
1:5325295	1	0.0814196	0.07881	0.000801176	0.807666	0
1:5325295	-1	0.0013048	0	0.000801176	nan	1
1:5339186	0	0.00808977	0.00730689	0.000553665	0.637858	1.24396e-212
1:5339186	-6	0.465814	0.478601	0.000553665	0.889746	0
1:5339186	-4	0.417276	0.412839	0.000553665	0.844618	0
1:5339186	-2	0.108299	0.100731	0.000553665	0.848051	0
1:5348539	0	0.334551	0.334551	0.000766638	0.77209	0
1:5348539	1	0.189196	0.186326	0.000766638	0.791268	0
1:5348539	2	0.0292276	0.0318372	0.000766638	0.796493	0
1:5348539	-2	0.00234864	0.00208768	0.000766638	1.75802e-05	0.896877
1:5348539	-5	0.00391441	0.00626305	0.000766638	0.37027	4.19199e-98
1:5348539	-4	0.0889875	0.0866388	0.000766638	0.829519	0
1:5348539	-3	0.00965553	0.00991649	0.000766638	0.602854	6.59541e-194
1:5348539	-1	0.342119	0.34238	0.000766638	0.811036	0
1:5355430	0	0.529749	0.538622	0.00100867	0.807364	0
1:5355430	1	0.0109603	0.00730689	0.00100867	0.108734	1.04354e-25
1:5355430	2	0.000782881	0.000521921	0.00100867	nan	1
[truncated: 1,046,576+ more rows]

## Sheet: README
Column	Description
pos	Genomic Position
allele	Difference in length from the reference allele
freq_het	Heterozygosity
MAF	Allele Frequency
KL	KL-Divergence between the true and imputed observed allele frequencies
r2	length r-squared value between the true and imputed calls
pval	p-Value for the length r-squared value
